# Supplementary material for: Improvement of loperamide-induced slow transit constipation by Bifidobacterium bifidum G9-1 is mediated by the correction of butyrate production and neurotransmitter profile due to improvement in dysbiosis
Source: PLoS One. 2021 Mar 22;16(3):e0248584. doi: 10.1371/journal.pone.0248584 (PMC7984621; doi:10.1371/journal.pone.0248584)
Supplement: S1 Dataset — (XLSX) [file pone.0248584.s001.xlsx]

## Sheet: Fig 1A
	Number of feces (pallets/day)
	Group		Animal No.	Day0	Day1	Day2	Day3	Day4
	Normal		N-1	57	50	68	67	62
			N-2	54	59	51	55	52
			N-3	53	48	47	50	63
			N-4	60	58	62	52	53
			N-5	59	51	54	58	45
			N-6	46	54	46	54	52
			N-7	48	55	62	52	44
			N-8	64	48	59	60	49
			N-9	53	61	63	66	62
			N-10	51	45	56	58	69
			N-11	53	57	55	44	52
			N-12	68	64	58	59	58
			N-13	51	53	56	57	47
			N-14	48	57	59	51	53
			N-15	55	51	55	58	46
			N-16	44	49	48	55	58
	Lop		L-1	46	23	32	27	33
			L-2	50	26	31	36	36
			L-3	49	25	37	34	35
			L-4	43	35	26	32	28
			L-5	52	32	34	35	34
			L-6	56	27	37	40	40
			L-7	53	29	34	30	37
			L-8	60	24	28	33	25
			L-9	72	24	40	41	22
			L-10	49	34	36	32	46
			L-11	56	37	41	42	35
			L-12	59	28	34	27	33
			L-13	56	35	45	44	38
			L-14	73	26	37	36	34
			L-15	47	34	34	35	39
			L-16	56	29	37	35	31
	BBG9-1		B-1	57	34	33	39	38
			B-2	44	31	36	36	45
			B-3	43	29	37	44	50
			B-4	63	35	48	38	32
			B-5	46	35	37	45	36
			B-6	54	33	43	44	40
			B-7	58	37	46	46	42
			B-8	55	29	43	35	53
			B-9	74	43	37	53	44
			B-10	53	35	39	43	47
			B-11	57	26	33	45	39
			B-12	60	34	47	44	38
			B-13	62	31	39	38	41
			B-14	63	34	42	43	35
			B-15	61	32	38	46	42
			B-16	74	36	54	47	51

## Sheet: Fig 1B
	Fecal water content (%)
	Group		Animal No.	Day0	Day1	Day2	Day3	Day4
	Normal		N-1	64.8338	61.0998	62.1935	64.3126	65.8136
			N-2	66.3366	61.5798	66.4122	72.1681	68.835
			N-3	61.3717	59.8348	58.4925	60.7467	65.2657
			N-4	68.9627	64.9254	65.0464	66.6581	69.1567
			N-5	56.171	63.0105	62.4972	60.042	59.6982
			N-6	65.57	62.2325	62.4947	65.6095	63.3068
			N-7	58.2677	57.2204	57.4059	67.2469	62.7825
			N-8	64.8748	59.0637	62.5	63.1896	61.4217
			N-9	67.2438	56.8083	60.8924	64.1632	62.0635
			N-10	64.2624	62.7769	61.0626	65.5187	63.2578
			N-11	60.5333	60.6813	63.0502	82.1656	66.4451
			N-12	56.4356	64.4047	65.9922	58.7358	60.3782
			N-13	67.6334	58.8235	61.1306	64.7461	60.7167
			N-14	66.7239	70.6269	62.3468	63.8314	57.7768
			N-15	64.2876	57.1579	62.3509	67.0061	60.7216
			N-16	66.6588	65.9178	60.7631	60.8455	69.781
	Lop		L-1	70.2191	54.2679	63.6364	59.204	57.7229
			L-2	52.5926	54.5855	53.7992	54.6703	63.1643
			L-3	58.1279	52.1144	55.6586	52.6398	56.3093
			L-4	61.4222	53.4967	55.7818	56.0706	52.0737
			L-5	66.5105	54.4021	57.0412	55.7272	53.1022
			L-6	60.3863	56.8102	56.2199	52.6984	56.2581
			L-7	63.3423	58.4806	65.4076	55.3598	52.2303
			L-8	62.8743	53.9068	60.6492	54.7434	52.9757
			L-9	66.0017	52.6808	57.5376	61.1792	53.6047
			L-10	67.9818	56.4866	57.0017	55.7809	56.6135
			L-11	63.2985	60.1838	59.1051	58.6777	55.9128
			L-12	62.6456	54.0236	54.6532	54.9767	56.1905
			L-13	59.3835	55.606	53.1332	59.8537	53.2015
			L-14	63.6966	53.9357	57.2912	53.7629	54.4779
			L-15	58.7884	65.2044	57.6749	59.8989	58.4372
			L-16	59.5877	53.7114	56.2923	53.8493	58.3911
	BBG9-1		B-1	62.3592	59.0819	52.3916	54.7106	61.605
			B-2	63.9149	54.5593	62.4732	66.0658	56.4087
			B-3	63.661	58.4392	57.196	58.9886	67.0458
			B-4	62.8866	62.0365	63.5806	64.0722	65.9357
			B-5	65.0374	64.0418	57.3886	65.7854	57.6878
			B-6	66.459	53.6268	63.1897	67.4905	70.1972
			B-7	65.2174	56.38	56.4276	64.0013	68.3424
			B-8	54.6176	66.2189	64.9073	73.037	61.5678
			B-9	56.3016	59.3925	54.5996	58.9253	61.8205
			B-10	61.3588	53.0676	58.4228	63.5814	57.1817
			B-11	61.3408	63.94	63.2511	59.4954	59.1704
			B-12	64.9017	54.6587	64.1521	57.7256	59.4557
			B-13	64.2564	57.1501	69.7566	62.3362	60.3308
			B-14	63.6154	60.2446	66.069	61.4004	60.9173
			B-15	63.8078	62.2886	61.9077	67.9707	67.3239
			B-16	64.2336	62.4784	58.1191	56.5351	60.3826

## Sheet: Fig 1C
	Fecal hardness (N)
	Group		Animal No.	Day0	Day1	Day2	Day3	Day4
	Normal		N-1	1.01	1.88	3.26	1.35	3.32
			N-2	2.62	3.21	0.87	2.51	1.15
			N-3	5.33	3.73	7.56	3.25	1.62
			N-4	1.76	2.59	3.05	2.45	2.25
			N-5	4.76	2.03	2.43	4.36	2.89
			N-6	4.19	2.63	4.59	2.23	1.32
			N-7	1.19	2.64	4.72	0.36	3.83
			N-8	1.44	2.84	3.44	1.51	2.98
			N-9	0.71	3.89	6.32	0.53	2.58
			N-10	3.13	2.52	3.8	1.09	1.85
			N-11	2.1	3.45	2.94	0.34	1.7
			N-12	1.07	0.96	2.87	1.47	3.92
			N-13	2.08	5.92	3.58	2.28	5.96
			N-14	0.65	0.74	5.448	4.58	5.66
			N-15	0.77	5.25	3.8	1.14	3.26
			N-16	5.11	1.12	4.53	2.24	2.88
	Lop		L-1	0.82	6.45	3.94	7.38	4.55
			L-2	8.36	4.83	9.13	7.75	2.01
			L-3	4.18	9.16	7.21	12.03	3.64
			L-4	1.57	8.26	15.85	7.35	4.95
			L-5	1.64	4.23	8.72	8.43	6.11
			L-6	3.64	7.62	6.3	8	4.96
			L-7	1.07	5.2	2.1	6.34	6.22
			L-8	0.46	6.5	6.17	6.96	8.33
			L-9	3.99	7.95	6.67	3.69	6.77
			L-10	0.89	5.74	5.23	7.04	3.71
			L-11	2.16	4.81	3.53	7.77	7.51
			L-12	2.24	5.64	7.64	8.24	5.32
			L-13	1.69	5.56	8.09	3.18	6.96
			L-14	2.34	5.61	7.45	6.92	7.08
			L-15	1.95	2.14	7.25	5.05	6.12
			L-16	0.39	7.21	6.91	8.52	3.27
	BBG9-1		B-1	3.74	3.82	12.35	8.28	3.14
			B-2	2.73	8.6	9.23	2.06	5.42
			B-3	1.6	5.81	12.94	5.21	2.44
			B-4	5.09	7.77	5.3	2.29	2.93
			B-5	3.55	4.79	7.94	4.93	3.63
			B-6	0.77	7.92	2.53	2.55	1.46
			B-7	0.99	5.53	7.69	3.54	1.98
			B-8	1.35	2.01	3.31	1.32	4.07
			B-9	1.77	4.58	8.05	5.65	5.96
			B-10	2.27	11.48	8.51	3.99	4.59
			B-11	2.56	4.71	4.18	7.25	4.07
			B-12	2.69	8.94	5.06	6.36	6.17
			B-13	1.57	7.29	1.05	3.3	6.08
			B-14	0.61	7.64	2.72	8.01	5.29
			B-15	1.3	2.07	2.83	2.98	5.84
			B-16	3.33	1.04	7.02	9.17	6.71

## Sheet: Fig 2A
	Number of feces in colon (pellets)																								D1			D2			D3			D4			D5			D6			D7			D8
	Group		Animal No.	Number of feces
	Normal		N-1	8
			N-2	5
			N-3	7
			N-4	4
			N-5	8
			N-6	6
			N-7	7
			N-8	6
			N-9	2
			N-10	8
			N-11	4
			N-12	7
			N-13	9
			N-14	9
			N-15	3
			N-16	8
	Lop		L-1	7
			L-2	8
			L-3	10
			L-4	14
			L-5	14
			L-6	6
			L-7	8
			L-8	8
			L-9	11
			L-10	8
			L-11	8
			L-12	13
			L-13	12
			L-14	8
			L-15	7
			L-16	9
	BBG9-1		B-1	11
			B-2	9
			B-3	7
			B-4	5
			B-5	11
			B-6	9
			B-7	6
			B-8	8
			B-9	9
			B-10	7
			B-11	7
			B-12	8
			B-13	8
			B-14	9
			B-15	8
			B-16	8
					0.01
					基準点
					2.9485
					2.9485	**

## Sheet: Fig 3
	Gastrointestinal transit time (hr)																								D1			D2			D3			D4			D5			D6			D7			D8
	Group		Animal No.	time
	Normal		N-7	5.5
			N-8	8.5
			N-9	8.5
			N-10	8.5
			N-11	6.5
			N-12	5
			N-13	5
			N-14	8
			N-15	6.5
			N-16	5
	Lop		L-7	13
			L-8	10.5
			L-9	11.5
			L-10	11
			L-11	10.5
			L-12	11.5
			L-13	11
			L-14	11.5
			L-15	11.5
			L-16	9.5
	BBG9-1		B-7	10
			B-8	11
			B-9	5
			B-10	9
			B-11	9
			B-12	11
			B-13	9
			B-14	9
			B-15	10.5
			B-16	10
					0.01
					基準点
					2.9485
					2.9485	**

## Sheet: Fig 4 OTU table
#OTU ID	ConsensusLineage	N-1	N-2	N-3	N-4	N-5	N-6	N-7	N-8	N-9	N-10	N-11	N-12	N-13	N-14	N-15	N-16	L-1	L-2	L-3	L-4	L-5	L-6	L-7	L-8	L-9	L-10	L-11	L-12	L-13	L-14	L-15	L-16	B-1	B-2	B-3	B-4	B-5	B-6	B-7	B-8	B-9	B-10	B-11	B-12	B-13	B-14	B-15	B-16
denovo58	Bacteria; Firmicutes; Clostridia; Clostridiales; Clostridiaceae; Clostridium	0	0	0	76	0	0	1	0	17	0	0	0	0	0	0	8	7	2	15	0	5	2	5	0	4	5	12	0	0	2	0	0	1	8	2	0	59	55	23	4	1	0	2	10	4	1	4	0
denovo59	Unassigned	22	13	2	12	2	7	35	42	82	65	69	22	7	59	16	33	2	2	0	4	8	4	5	1	1	5	5	11	7	1	2	1	2	0	4	6	9	0	21	19	2	4	0	21	4	2	1	0
denovo1109	Unassigned	0	0	0	0	0	0	0	0	0	0	1	0	0	0	0	0	0	0	0	0	0	0	0	0	0	0	0	0	0	0	0	0	0	0	0	0	0	0	0	0	0	0	0	0	0	0	0	0
denovo57	Bacteria; Bacteroidetes; Bacteroidia; Bacteroidales; Prevotellaceae; Alloprevotella; Alloprevotella rava	7	1	1	0	4	0	5	4	32	26	5	17	12	10	5	6	2	3	1	3	5	8	3	1	1	11	17	12	22	11	3	6	2	0	3	2	4	1	49	10	8	3	2	5	0	1	16	0
denovo886	Bacteria; Firmicutes; Clostridia; Clostridiales; Eubacteriaceae; Eubacterium; [Eubacterium] eligens	0	0	0	0	0	0	0	0	0	0	0	0	0	0	1	0	0	0	0	0	0	0	0	0	0	0	0	0	0	0	0	0	0	0	0	0	0	0	0	0	0	0	0	0	0	0	0	0
denovo887	Unassigned	0	0	0	0	0	0	0	0	0	0	0	0	0	0	2	0	0	0	0	0	0	0	0	0	0	0	0	0	0	0	0	0	0	0	0	0	0	0	0	0	0	0	0	0	0	0	0	0
denovo884	Bacteria; Firmicutes; Clostridia; Clostridiales; Ruminococcaceae; Ruminiclostridium; [Clostridium] clariflavum	0	0	0	0	0	0	0	0	0	0	0	0	0	2	0	0	0	0	0	0	0	0	0	0	0	0	0	0	0	0	0	0	0	0	0	0	0	0	0	0	0	1	0	0	0	0	0	0
denovo885	Unassigned	0	0	0	0	0	0	0	0	0	0	0	0	0	0	1	0	0	0	0	0	0	0	0	0	0	0	0	0	0	0	0	0	0	0	0	0	0	0	0	0	0	0	0	0	0	0	0	0
denovo882	Bacteria; Firmicutes; Clostridia; Clostridiales; Clostridiaceae; Clostridium	0	0	0	0	0	0	0	0	0	0	1	0	0	1	0	0	5	0	0	0	0	0	0	0	0	1	0	0	0	0	0	0	0	0	0	1	0	0	0	0	0	0	0	0	1	0	0	0
denovo883	Bacteria; Firmicutes; Bacilli; Lactobacillales; Enterococcaceae; Enterococcus	0	0	0	0	0	0	0	0	0	0	0	0	0	1	0	0	0	0	0	0	0	0	0	0	0	0	0	0	0	0	0	0	0	0	0	0	0	0	0	0	0	0	0	0	0	0	0	0
denovo880	Bacteria; Firmicutes; Clostridia; Clostridiales; Lachnospiraceae; Ruminococcus	0	0	0	0	0	0	0	0	1	0	0	0	0	1	0	0	0	0	0	0	0	0	0	0	0	0	0	0	0	0	0	0	0	0	0	0	0	0	0	0	0	0	0	0	0	0	0	0
denovo881	Unassigned	0	0	0	0	0	0	0	0	0	0	0	0	0	1	0	0	0	0	0	0	0	0	0	0	0	0	0	0	0	0	0	0	0	0	0	0	0	0	0	0	0	0	0	0	0	0	0	0
denovo888	Unassigned	0	0	0	0	0	0	0	0	0	0	0	0	0	0	1	0	0	0	0	0	0	0	0	0	0	0	0	0	0	0	0	0	0	0	0	0	0	0	0	0	1	0	0	0	0	0	0	0
denovo889	Bacteria; Firmicutes; Clostridia; Clostridiales; Lachnospiraceae; Lachnoclostridium; [Eubacterium] fissicatena	0	0	0	0	0	0	0	0	0	0	0	0	0	0	1	0	0	0	0	0	0	0	0	0	0	0	0	0	0	0	0	0	0	0	0	0	0	0	0	0	0	0	0	0	0	0	0	0
denovo452	Unassigned	0	0	0	0	0	0	0	1	0	0	0	0	0	0	0	0	0	0	0	0	0	0	0	0	0	0	0	0	0	0	0	0	0	0	0	0	0	0	0	0	0	0	0	0	0	0	0	0
denovo1170	Bacteria; Firmicutes; Clostridia; Clostridiales; UNDEFINED; Flavonifractor; Flavonifractor plautii	0	0	0	0	0	0	0	0	0	1	0	0	0	0	0	0	0	0	0	0	0	0	0	0	0	0	0	0	0	0	0	0	0	0	0	0	0	0	0	0	0	0	0	0	0	0	0	0
denovo1171	Unassigned	0	0	0	0	0	0	0	0	0	1	0	0	0	0	0	0	0	0	0	0	0	0	0	0	0	0	0	0	0	0	0	0	0	0	0	0	0	0	0	0	0	0	0	0	0	0	0	0
denovo1172	Unassigned	0	0	0	0	0	0	0	0	0	1	0	0	0	0	0	0	0	0	0	0	0	0	0	0	0	0	0	0	0	0	0	0	0	0	0	0	0	0	0	0	0	0	0	0	0	0	0	0
denovo1173	Unassigned	0	0	0	0	0	0	0	0	0	1	0	0	0	0	0	0	0	0	0	0	0	0	0	0	0	0	0	0	0	0	0	0	0	0	0	0	0	0	0	0	0	0	0	0	0	0	0	0
denovo1174	Unassigned	0	0	0	0	0	0	0	0	0	1	0	0	0	0	0	0	0	0	0	0	0	0	0	0	0	0	0	0	0	0	0	0	0	0	0	0	0	0	0	0	0	0	0	0	0	0	0	0
denovo1175	Bacteria; Firmicutes; Bacilli; Lactobacillales; Lactobacillaceae; Lactobacillus; Lactobacillus reuteri	0	0	0	0	0	0	0	0	0	1	0	0	0	0	0	0	0	1	0	0	0	0	3	1	3	0	0	0	0	0	0	1	1	0	0	0	0	0	0	1	0	5	0	0	2	3	1	5
denovo1176	Bacteria; Bacteroidetes; Bacteroidia; Bacteroidales; Bacteroidaceae; Bacteroides; Bacteroides coprocola	0	0	0	0	0	0	0	0	0	1	0	0	0	0	0	0	0	0	0	0	0	0	0	0	0	0	0	0	0	0	0	0	0	0	0	0	0	0	0	0	0	0	0	0	0	0	0	0
denovo1177	Unassigned	0	0	0	0	0	0	0	0	0	1	0	0	0	0	0	0	0	0	0	0	0	0	0	0	0	0	0	0	0	0	0	0	0	0	0	0	0	0	0	0	0	0	0	0	0	0	0	0
denovo1178	Bacteria; Firmicutes; Bacilli; Lactobacillales; Lactobacillaceae; Lactobacillus; Lactobacillus gasseri	0	0	0	0	0	0	0	0	0	1	0	0	0	0	0	0	0	0	0	0	0	0	0	0	0	0	0	0	0	0	0	0	0	0	0	0	0	0	0	0	0	0	0	0	0	0	0	0
denovo1179	Bacteria; Firmicutes; Bacilli; Lactobacillales; Lactobacillaceae; Lactobacillus; Lactobacillus secaliphilus	0	0	0	0	0	0	0	0	0	1	0	0	0	0	0	0	0	0	0	0	0	0	0	0	0	0	0	0	0	0	0	0	1	0	0	0	0	0	0	0	0	1	0	0	0	0	0	0
denovo1516	Bacteria; Firmicutes; Clostridia; Clostridiales; Lachnospiraceae; Lachnoclostridium	0	0	0	0	0	0	0	0	0	0	0	0	0	0	0	0	0	0	1	0	0	0	0	0	0	9	2	0	0	0	0	0	0	0	0	0	0	0	0	0	0	0	0	0	0	0	4	0
denovo1517	Unassigned	0	0	0	0	0	0	0	0	0	0	0	0	0	0	0	0	0	0	0	0	0	0	0	0	0	3	0	0	0	0	0	0	0	0	0	0	0	0	0	0	0	0	0	0	0	0	0	0
denovo1514	Unassigned	0	0	0	0	0	0	0	0	0	0	0	0	0	0	0	0	0	0	0	0	0	0	0	0	0	1	0	0	0	0	0	0	0	0	0	0	0	0	0	0	0	0	0	0	0	0	0	0
denovo1515	Unassigned	0	0	0	0	0	0	0	0	0	0	0	0	0	0	0	0	0	0	0	0	0	0	0	0	0	1	0	0	0	0	0	0	0	0	0	0	0	0	0	0	0	0	0	0	0	0	0	0
denovo1512	Unassigned	0	0	0	0	0	0	0	0	0	0	0	0	0	0	0	0	0	0	0	0	0	0	0	0	0	1	0	0	0	0	0	0	0	0	0	0	0	0	0	0	0	0	0	0	0	0	0	0
denovo1513	Unassigned	0	0	0	0	0	0	0	0	0	0	0	0	0	0	0	0	0	0	0	0	0	0	0	0	0	2	1	0	0	0	0	0	0	0	0	0	0	0	0	0	0	0	0	0	0	0	0	0
denovo1510	Bacteria; Firmicutes; Clostridia; Clostridiales; Clostridiaceae; Clostridium	0	0	0	0	0	0	0	0	0	0	0	0	0	0	0	0	0	0	0	2	0	0	0	0	0	0	0	0	0	0	0	0	0	0	0	0	0	0	0	0	0	0	0	0	0	0	0	0
denovo1511	Bacteria; Firmicutes; Clostridia; Clostridiales; Lachnospiraceae; Blautia	0	0	0	0	0	0	0	0	0	0	0	0	0	0	0	0	2	0	0	4	0	0	0	0	0	2	0	0	0	0	0	1	0	0	0	0	0	0	0	0	0	0	0	0	0	0	0	0
denovo1518	Unassigned	0	0	0	0	0	0	0	0	0	0	0	0	0	0	0	0	0	0	0	0	0	0	0	0	0	1	0	0	0	0	0	0	0	0	0	0	0	0	0	0	0	0	0	0	0	0	0	0
denovo1519	Bacteria; Firmicutes; Bacilli; Lactobacillales; Lactobacillaceae; Lactobacillus; Lactobacillus intestinalis	0	0	0	0	0	0	0	0	0	0	0	0	0	0	0	0	0	0	0	0	0	0	0	0	0	1	0	0	0	0	0	0	0	0	0	0	0	0	0	0	0	0	0	0	0	1	0	0
denovo1686	Bacteria; Firmicutes; Bacilli; Lactobacillales; Lactobacillaceae; Lactobacillus; Lactobacillus intestinalis	0	0	0	0	0	0	0	0	0	0	0	0	0	0	0	0	2	0	0	0	0	0	1	0	0	0	0	0	0	0	0	0	0	0	0	0	0	0	0	0	0	0	0	0	0	0	1	0
denovo1687	Unassigned	0	0	0	0	0	0	0	0	0	0	0	0	0	0	0	0	0	0	0	0	0	0	1	0	0	0	0	0	0	0	0	0	0	0	0	0	0	0	0	0	0	0	0	0	0	0	0	0
denovo1684	Unassigned	0	0	0	0	0	0	0	0	0	0	0	0	0	0	0	0	0	0	0	0	0	0	1	0	0	0	0	0	0	0	0	0	0	0	0	0	0	0	0	0	0	0	0	0	0	0	0	0
denovo1685	Bacteria; Firmicutes; Clostridia; Clostridiales; Lachnospiraceae	0	0	0	0	0	0	0	0	0	0	0	0	0	0	0	0	0	0	0	0	0	0	1	0	0	0	0	0	0	0	0	0	0	0	0	0	0	0	0	0	0	0	0	0	0	0	0	0
denovo1682	Unassigned	0	0	0	0	0	0	0	0	0	0	0	0	0	0	0	0	0	0	0	0	0	0	0	0	0	0	0	0	0	0	0	0	0	0	0	0	0	0	0	0	0	0	0	0	0	0	1	0
denovo1683	Bacteria; Firmicutes; Clostridia; Clostridiales; Ruminococcaceae; Oscillospira; Oscillospira guilliermondii	0	0	0	0	0	0	0	0	0	0	0	0	0	0	0	0	0	0	0	0	0	0	0	0	0	0	0	0	0	0	0	0	0	0	0	0	0	0	0	0	0	0	0	0	0	0	1	0
denovo1680	Bacteria; Firmicutes; Clostridia; Clostridiales; Lachnospiraceae; Ruminococcus	0	0	0	0	0	0	0	0	0	0	0	0	0	0	0	0	0	0	0	0	0	0	0	0	0	0	0	0	0	0	0	0	0	0	0	0	0	0	0	0	0	0	0	0	0	0	1	0
denovo1681	Bacteria; Firmicutes; Bacilli; Lactobacillales; Lactobacillaceae; Lactobacillus; Lactobacillus reuteri	0	0	0	0	0	0	0	0	0	0	0	0	0	0	0	0	0	0	0	0	0	0	0	0	0	0	0	0	0	0	0	0	0	0	0	0	0	0	0	0	0	0	0	0	0	0	1	0
denovo1688	Unassigned	0	0	0	0	0	0	0	0	0	0	0	0	0	0	0	0	0	0	0	0	0	0	1	0	0	0	0	0	0	0	0	0	0	0	0	0	0	0	0	0	0	0	0	0	0	0	0	0
denovo1689	Unassigned	0	0	0	0	0	0	0	0	0	0	0	0	0	0	0	0	0	0	0	0	0	0	1	0	0	0	0	0	0	0	0	0	0	0	0	0	0	0	0	0	0	0	0	0	0	0	0	0
denovo1358	Bacteria; Firmicutes; Bacilli; Lactobacillales; Lactobacillaceae; Lactobacillus; Lactobacillus animalis	0	0	0	0	0	0	0	0	0	0	0	0	0	0	0	0	0	0	0	0	0	0	0	0	0	0	0	0	0	0	0	0	0	1	0	0	0	0	0	0	0	0	0	0	0	0	0	0
denovo1359	Bacteria; Firmicutes; Bacilli; Lactobacillales; Lactobacillaceae; Lactobacillus; Lactobacillus reuteri	0	0	0	0	0	0	0	0	0	0	0	0	0	0	0	0	0	0	0	0	0	0	0	0	0	0	0	0	0	0	0	0	0	1	0	0	0	0	0	0	0	0	0	0	0	0	0	0
denovo1428	Bacteria; Firmicutes; Clostridia; Clostridiales; Ruminococcaceae; Ruminococcus; Ruminococcus bromii	0	0	0	0	0	0	0	0	0	0	0	0	0	0	0	0	0	0	0	0	0	0	0	1	0	0	0	0	0	0	0	0	0	0	0	0	1	0	0	0	0	0	0	0	0	0	0	0
denovo1429	Bacteria; Actinobacteria; Actinobacteria; Bifidobacteriales; Bifidobacteriaceae; Bifidobacterium	0	0	0	0	0	0	0	0	0	0	0	0	0	0	0	0	0	0	0	0	0	0	0	0	0	0	0	0	0	0	0	0	0	0	0	1	0	0	0	0	0	0	0	0	0	0	0	0
denovo1422	Unassigned	0	0	0	0	0	0	0	0	0	0	0	0	0	0	0	0	0	0	0	0	0	0	0	0	0	0	0	0	0	0	0	0	0	0	0	0	0	0	1	0	0	0	0	0	0	0	0	0
denovo1423	Bacteria; Firmicutes; Clostridia; Clostridiales; Lachnospiraceae; Blautia	0	0	0	0	0	0	0	0	0	0	0	0	0	0	0	0	0	0	0	1	0	0	0	0	2	0	1	0	0	0	0	0	0	0	0	0	0	0	1	0	0	0	0	0	0	0	3	0
denovo1420	Bacteria; Firmicutes; Bacilli; Lactobacillales; Lactobacillaceae; Lactobacillus; Lactobacillus intestinalis	0	0	0	0	0	0	0	0	0	0	0	0	0	0	0	0	0	0	0	0	0	0	0	2	0	0	0	0	0	0	0	0	0	0	0	0	0	0	1	0	0	0	0	0	0	0	0	0
denovo1421	Unassigned	0	0	0	0	0	0	0	0	0	0	0	0	0	0	0	0	0	0	0	0	0	0	0	0	0	0	0	0	0	0	0	0	0	0	0	0	0	0	1	0	0	0	0	0	0	0	0	0
denovo1426	Unassigned	0	0	0	0	0	0	0	0	0	0	0	0	0	0	0	0	0	0	0	0	0	0	0	0	0	0	0	0	0	0	0	0	0	0	0	0	1	0	0	0	0	0	0	0	0	0	0	0
denovo1427	Bacteria; Firmicutes; Clostridia; Clostridiales; Clostridiaceae; Clostridium	0	0	0	0	0	0	0	0	0	0	0	0	0	0	0	0	0	1	0	1	0	0	1	0	0	0	0	0	0	0	0	0	0	0	0	0	1	0	0	0	0	0	0	0	0	0	0	0
denovo1424	Unassigned	0	0	0	0	0	0	0	0	0	0	0	0	0	0	0	0	0	0	0	0	0	0	0	0	0	0	1	0	0	0	0	0	0	0	0	0	0	0	1	0	0	0	0	0	0	0	0	0
denovo1425	Unassigned	0	0	0	0	0	0	0	0	0	0	0	0	0	0	0	0	0	0	0	0	0	0	0	0	0	0	0	0	0	0	0	0	0	0	0	0	0	0	1	0	0	0	0	0	0	0	0	0
denovo323	Unassigned	0	0	0	0	0	0	1	0	0	0	0	0	0	0	0	0	0	0	0	0	0	0	0	0	0	0	0	0	0	0	0	0	0	0	0	0	0	0	0	0	0	0	0	0	0	0	0	0
denovo322	Unassigned	0	0	0	0	0	0	1	0	0	0	0	0	0	0	0	0	0	0	0	0	0	0	0	0	0	0	0	0	0	0	0	0	0	0	0	0	0	0	0	0	0	0	0	0	0	0	0	0
denovo1198	Bacteria; Firmicutes; Bacilli; Lactobacillales; Lactobacillaceae; Lactobacillus; Lactobacillus reuteri	0	0	0	0	0	0	0	0	0	0	0	0	0	0	0	0	0	0	0	0	0	0	0	0	0	0	0	0	0	0	0	0	0	0	0	0	0	0	0	1	0	0	0	0	0	0	0	0
denovo320	Unassigned	0	0	0	0	0	0	1	0	0	0	0	0	0	0	0	0	0	0	0	0	0	0	0	0	0	0	0	0	0	0	0	0	0	0	0	0	0	0	0	0	0	0	0	0	0	0	0	0
denovo327	Bacteria; Firmicutes; Clostridia; Clostridiales; Lachnospiraceae; Blautia	0	0	0	0	0	0	0	0	0	0	0	0	0	0	0	0	0	0	0	0	0	0	0	0	0	0	0	1	0	0	1	0	0	0	0	0	0	0	0	0	0	0	0	0	0	0	0	0
denovo326	Bacteria; Firmicutes; Clostridia; Clostridiales; Eubacteriaceae; Eubacterium; Eubacterium rectale	0	0	0	1	0	2	4	0	2	2	2	0	0	0	1	0	1	0	1	5	3	1	0	0	1	1	0	0	0	0	4	0	0	1	0	1	1	5	0	0	0	2	1	0	0	0	0	3
denovo325	Unassigned	0	0	0	0	0	0	1	0	0	0	0	0	0	0	0	0	0	0	0	0	0	0	0	0	0	0	0	0	0	0	0	0	0	0	0	0	0	0	0	0	0	0	0	0	0	0	0	0
denovo324	Unassigned	0	0	0	0	0	0	0	0	0	0	0	0	0	0	0	0	0	0	0	0	0	0	0	0	0	0	0	0	0	0	1	0	0	0	0	0	0	0	0	0	0	0	0	0	0	0	0	0
denovo1192	Bacteria; Firmicutes; Clostridia; Clostridiales; Lachnospiraceae; Blautia; Blautia glucerasea	0	0	0	0	0	0	0	0	0	0	0	0	0	0	0	0	0	0	0	0	0	0	0	0	0	0	0	0	0	0	0	0	0	0	0	0	0	0	0	1	0	0	0	0	0	0	0	0
denovo1193	Bacteria; Firmicutes; Clostridia; Clostridiales; Lachnospiraceae; Blautia	0	0	0	0	0	0	0	0	0	0	0	0	0	0	0	0	0	0	0	0	0	0	0	0	0	0	0	0	0	0	0	0	0	0	1	0	0	0	0	1	0	0	0	0	0	0	0	0
denovo1190	Bacteria; Firmicutes; Clostridia; Clostridiales; Clostridiaceae; Clostridium; Clostridium sp. 826	0	0	0	0	0	0	0	0	0	0	0	0	0	0	0	0	0	0	0	0	0	0	0	0	0	0	0	0	0	0	0	0	0	0	0	0	0	0	0	0	1	0	0	0	0	0	0	0
denovo1191	Bacteria; Firmicutes; Bacilli; Lactobacillales; Lactobacillaceae; Lactobacillus; Lactobacillus intestinalis	0	0	0	0	0	0	0	0	0	0	0	0	0	0	0	0	0	0	0	0	0	0	0	0	0	0	0	0	0	0	0	0	0	0	0	0	0	0	0	1	0	0	0	0	0	0	0	0
denovo1196	Unassigned	0	0	0	0	0	0	0	0	0	0	0	0	0	0	0	0	0	0	0	0	0	0	0	0	0	0	0	0	0	0	0	0	0	0	0	0	0	0	0	1	0	0	0	0	0	0	0	0
denovo1197	Bacteria; Firmicutes; Clostridia; Clostridiales; Lachnospiraceae; Blautia; Blautia schinkii	0	0	0	0	0	0	0	0	0	0	0	0	0	0	0	0	5	3	4	2	0	0	3	1	14	2	0	0	0	0	0	8	3	2	16	0	3	8	6	3	1	7	1	2	1	0	6	3
denovo1194	Bacteria; Firmicutes; Clostridia; Clostridiales; Lachnospiraceae; Blautia; Blautia producta	0	0	0	0	0	0	0	0	0	0	0	0	0	0	0	0	0	0	0	0	0	0	0	0	0	0	0	0	0	0	0	0	0	0	0	0	0	0	0	1	0	0	0	0	0	0	0	0
denovo1195	Bacteria; Firmicutes; Clostridia; Clostridiales; Ruminococcaceae; Ruminiclostridium	0	0	0	0	0	0	0	0	0	0	0	0	0	0	0	0	0	0	0	0	0	0	0	0	0	0	0	0	0	0	0	0	0	0	0	0	0	0	0	1	0	0	0	0	0	0	0	0
denovo1012	Unassigned	0	0	0	0	0	0	0	0	1	0	0	0	0	0	0	0	0	0	0	0	0	0	0	0	0	0	0	0	0	0	0	0	0	0	0	0	0	0	0	0	0	0	0	0	0	0	0	0
denovo303	Unassigned	1	0	0	0	0	0	9	0	9	0	0	0	0	0	0	0	0	0	0	0	0	0	0	0	0	0	0	0	0	0	0	0	0	0	0	0	0	0	0	0	0	0	0	0	0	0	0	0
denovo187	Bacteria; Bacteroidetes; Bacteroidia; Bacteroidales; Bacteroidaceae; Bacteroides; Bacteroides acidifaciens	2	0	1	5	0	2	0	10	1	10	7	2	2	0	2	0	0	0	1	1	2	0	2	0	1	1	1	1	2	1	1	0	1	2	0	1	3	1	2	2	4	0	1	5	1	0	3	0
denovo186	Bacteria; Firmicutes; Clostridia; Clostridiales; Lachnospiraceae; Lachnoclostridium; [Clostridium] hylemonae	4	0	16	4	1	1	0	1	0	0	0	0	0	0	0	0	0	0	0	0	0	0	0	0	0	0	0	0	0	0	0	0	0	0	0	1	0	0	0	0	0	0	0	0	0	0	0	0
denovo185	Bacteria; Firmicutes; Clostridia; Clostridiales; Lachnospiraceae; Lachnoclostridium; [Clostridium] hylemonae	0	1	4	3	2	1	1	1	5	0	0	0	3	0	1	0	0	1	0	0	0	0	2	0	0	4	9	0	1	0	0	0	0	0	0	4	0	1	3	2	0	0	0	2	3	3	0	0
denovo184	Unassigned	1	8	10	2	1	2	18	2	3	4	4	1	7	3	2	3	0	2	0	1	0	1	3	4	0	0	0	0	0	3	1	1	0	0	3	9	0	0	16	6	1	2	4	2	1	4	0	0
denovo183	Bacteria; Firmicutes; Clostridia; Clostridiales; Clostridiaceae; Clostridium	1	2	4	24	6	2	0	2	3	4	4	1	0	0	1	1	0	0	0	0	0	0	0	0	0	0	1	0	0	0	0	0	0	0	0	0	0	0	0	0	0	0	0	0	0	0	0	0
denovo182	Unassigned	2	1	6	5	0	0	0	1	0	2	0	1	2	1	1	1	1	1	0	0	0	0	0	1	1	2	0	1	2	0	1	1	0	0	0	1	0	1	3	0	0	2	1	1	0	2	0	0
denovo181	Bacteria; Firmicutes; Clostridia; Clostridiales; Lachnospiraceae	0	1	0	2	0	2	0	0	0	0	0	0	0	0	0	0	1	1	1	0	1	2	2	0	0	3	2	0	1	3	10	2	0	0	1	0	0	3	0	1	8	0	1	0	0	0	0	9
denovo180	Bacteria; Firmicutes; Clostridia; Clostridiales; Ruminococcaceae; Ruminiclostridium; [Eubacterium] siraeum	0	0	0	0	0	0	1	2	6	0	1	0	2	3	1	0	0	0	0	0	0	0	0	0	0	2	8	1	0	0	0	0	0	0	0	0	0	0	1	1	0	1	1	1	0	0	0	2
denovo1224	Bacteria; Firmicutes; Clostridia; Clostridiales; Lachnospiraceae; Ruminococcus	0	0	0	0	0	0	0	0	0	0	0	0	0	0	0	0	0	0	0	0	0	0	0	0	0	0	0	0	0	0	0	0	0	0	0	0	0	0	0	0	1	0	0	0	0	0	0	0
denovo1225	Unassigned	0	0	0	0	0	0	0	0	0	0	0	0	0	0	0	0	0	0	0	0	0	0	0	0	0	0	0	0	0	0	0	0	0	0	0	0	0	0	0	0	1	0	0	0	0	0	0	0
denovo1226	Unassigned	0	0	0	0	0	0	0	0	0	0	0	0	0	0	0	0	0	0	0	0	0	0	0	1	0	0	0	0	0	0	0	0	0	0	0	0	0	0	0	1	1	1	0	0	0	0	0	1
denovo1227	Unassigned	0	0	0	0	0	0	0	0	0	0	0	0	0	0	0	0	0	0	0	0	0	0	0	0	0	0	0	0	0	0	0	0	0	0	0	0	0	0	0	0	1	0	0	0	0	0	0	0
denovo1220	Unassigned	0	0	0	0	0	0	0	0	0	0	0	0	0	0	0	0	0	0	0	0	0	0	0	0	0	0	0	0	0	0	0	0	0	0	0	0	0	0	0	0	1	0	0	0	0	0	0	0
denovo1221	Bacteria; Firmicutes; Clostridia; Clostridiales; Ruminococcaceae; Anaerotruncus; Anaerotruncus colihominis	0	0	0	0	0	0	0	0	0	0	0	0	0	0	0	0	0	0	0	0	0	0	0	0	0	1	0	0	0	0	0	0	0	0	0	0	0	0	0	0	1	0	0	0	0	0	0	0
denovo189	Bacteria; Firmicutes; Clostridia; Clostridiales; Lachnospiraceae; Blautia	1	11	6	0	1	2	0	1	4	2	7	0	1	0	1	4	2	3	0	0	0	2	0	0	0	1	2	0	0	0	0	0	0	1	1	3	1	2	5	1	1	1	0	2	0	0	0	0
denovo1223	Bacteria; Firmicutes; Bacilli; Lactobacillales; Streptococcaceae; Lactococcus; Lactococcus garvieae	0	0	0	0	0	0	0	0	0	0	0	0	0	0	0	0	0	0	0	0	0	0	0	0	0	0	0	0	0	0	0	0	0	0	0	0	0	0	1	0	1	0	0	0	0	0	0	0
denovo437	Unassigned	0	0	0	0	0	0	0	1	0	0	0	0	0	0	0	0	0	0	0	0	0	0	0	0	0	0	0	0	0	0	0	0	0	0	0	0	0	0	0	0	0	0	0	0	0	0	0	0
denovo436	Bacteria; Firmicutes; Clostridia; Clostridiales; Ruminococcaceae; Hydrogenoanaerobacterium; Hydrogenoanaerobacterium saccharovorans	0	0	0	0	0	0	0	1	2	0	1	0	0	0	0	0	0	0	0	0	0	0	0	0	0	0	0	1	0	0	0	0	0	0	0	0	0	0	2	0	0	0	0	0	0	0	0	0
denovo435	Bacteria; Firmicutes; Clostridia; Clostridiales; Ruminococcaceae; Ruminococcus; Ruminococcus albus	0	0	0	0	0	0	0	1	1	0	1	0	0	1	4	0	0	0	0	0	0	0	0	0	0	0	0	0	1	0	0	1	0	0	0	0	0	0	0	0	0	0	0	2	0	0	0	0
denovo434	Unassigned	0	0	0	0	0	0	0	1	0	0	0	0	0	0	0	0	0	0	0	0	0	0	0	0	0	0	0	0	0	0	0	0	0	0	0	0	0	0	0	0	0	0	0	0	0	0	0	0
denovo433	Bacteria; Firmicutes; Clostridia; Clostridiales; Ruminococcaceae; Ruminiclostridium; [Eubacterium] siraeum	0	0	0	0	0	0	0	1	0	0	0	0	0	0	0	0	0	0	0	0	0	0	0	0	0	0	0	0	0	0	0	0	0	0	0	0	0	0	0	0	0	0	0	0	0	0	0	0
denovo432	Bacteria; Firmicutes; Bacilli; Lactobacillales; Leuconostocaceae; Weissella; Weissella confusa	1	0	0	0	0	0	0	1	0	0	0	0	0	0	0	0	0	0	0	0	0	0	0	0	1	0	0	0	0	0	0	0	1	0	0	0	0	0	0	0	0	0	0	0	0	0	0	0
denovo431	Bacteria; Firmicutes; Bacilli; Lactobacillales; Lactobacillaceae; Lactobacillus; Lactobacillus reuteri	4	8	5	0	10	0	2	3	0	8	6	7	8	0	6	0	0	1	1	0	6	1	1	2	2	1	1	0	5	4	3	1	1	4	0	0	0	0	3	5	1	3	3	0	1	2	8	5
denovo430	Bacteria; Firmicutes; Clostridia; Clostridiales; Lachnospiraceae; Marvinbryantia; Marvinbryantia formatexigens	0	0	0	0	0	0	0	1	1	0	0	0	0	0	0	0	0	0	0	0	0	0	0	0	0	0	0	0	0	0	0	0	0	0	0	0	0	0	0	0	0	0	0	0	0	0	0	0
denovo439	Bacteria; Firmicutes; Clostridia; Clostridiales; Lachnospiraceae; Lachnoclostridium	2	0	1	1	0	1	0	1	2	3	0	0	0	0	0	1	0	0	0	0	0	0	0	0	0	4	5	0	4	0	0	0	1	0	0	1	3	1	0	0	0	0	1	0	2	1	2	0
denovo438	Bacteria; Firmicutes; Clostridia; Clostridiales; Clostridiaceae; Clostridium	1	0	0	0	0	0	0	2	0	0	0	0	2	0	0	0	0	0	0	0	0	0	0	0	0	0	0	0	0	0	0	0	0	0	0	0	0	0	0	0	0	0	0	0	0	0	0	0
denovo619	Bacteria; Actinobacteria; Coriobacteriia; Eggerthellales; Eggerthellaceae; Gordonibacter; Gordonibacter pamelaeae	0	0	0	0	0	0	0	0	0	0	0	0	0	0	0	0	0	0	0	0	1	0	0	0	0	0	0	0	0	0	0	0	0	0	0	0	0	0	0	0	0	0	0	0	0	0	0	0
denovo618	Bacteria; Firmicutes; Clostridia; Clostridiales; Lachnospiraceae; Roseburia; Roseburia inulinivorans	0	0	0	0	0	0	0	0	0	0	0	0	0	0	0	0	0	0	0	0	1	0	0	0	0	0	0	0	0	0	0	0	0	0	0	0	0	0	0	0	0	0	0	0	0	0	1	0
denovo617	Bacteria; Firmicutes; Clostridia; Clostridiales; Lachnospiraceae; Lachnoclostridium; [Clostridium] polysaccharolyticum	0	0	0	0	0	0	0	0	1	0	1	0	1	0	1	0	0	0	0	0	1	0	1	0	0	6	2	0	0	0	0	0	0	0	1	0	2	0	1	0	0	0	0	1	0	0	0	0
denovo616	Unassigned	0	0	0	0	0	0	0	0	0	0	0	0	0	0	0	0	0	0	0	0	0	0	0	0	0	0	1	0	0	0	0	0	0	0	0	0	0	0	0	0	0	0	0	0	0	0	0	0
denovo615	Bacteria; Firmicutes; Clostridia; Clostridiales; Clostridiaceae; Clostridium	0	0	0	0	0	0	0	0	0	0	0	0	0	0	0	0	0	0	0	0	0	0	0	0	0	0	1	0	1	0	0	0	0	0	0	0	0	0	1	0	1	0	1	0	0	0	0	0
denovo614	Unassigned	0	0	0	0	0	0	0	0	4	2	2	1	0	0	1	0	0	0	0	0	0	0	1	0	2	2	5	0	0	0	1	0	0	0	0	0	0	0	2	1	2	1	0	1	2	0	0	0
denovo613	Unassigned	0	0	0	1	0	0	0	1	0	0	0	0	0	0	0	0	0	0	0	0	0	0	0	0	0	0	1	0	0	0	0	0	0	0	1	0	0	0	0	0	0	0	0	0	0	0	0	0
denovo612	Unassigned	0	0	0	0	0	0	0	0	0	0	2	0	0	0	0	0	0	0	0	0	0	0	1	0	0	0	1	0	0	0	0	0	0	0	0	0	0	0	0	0	0	0	0	0	0	0	0	0
denovo611	Bacteria; Firmicutes; Clostridia; Clostridiales; UNDEFINED; Flavonifractor; Flavonifractor plautii	0	0	0	0	0	0	0	0	0	0	0	0	0	0	0	0	0	0	0	0	0	0	0	0	0	0	1	0	0	0	0	0	0	0	0	0	0	0	0	0	0	0	0	0	0	0	0	0
denovo610	Unassigned	0	0	0	0	0	0	0	0	0	0	0	0	0	0	0	0	0	0	0	0	0	0	0	0	0	0	1	0	0	0	0	0	0	0	0	0	0	0	0	0	0	0	0	0	0	0	0	0
denovo509	Bacteria; Firmicutes; Bacilli; Lactobacillales; Lactobacillaceae; Lactobacillus; Lactobacillus animalis	5	7	1	0	1	0	0	7	4	6	9	17	11	21	8	0	1	3	5	1	2	3	12	3	9	0	0	0	8	6	4	8	8	1	0	0	0	0	1	6	3	9	5	0	14	4	4	11
denovo508	Bacteria; Firmicutes; Clostridia; Clostridiales; Lachnospiraceae	2	0	0	0	2	0	0	0	0	0	0	1	0	1	0	0	0	0	0	0	0	0	0	1	0	0	0	0	0	0	0	0	0	0	0	0	0	0	0	0	0	0	0	0	0	0	0	0
denovo503	Bacteria; Firmicutes; Clostridia; Clostridiales; Ruminococcaceae; Acetivibrio; Acetivibrio cellulolyticus	0	0	0	0	0	0	0	0	0	0	0	0	0	0	0	1	0	0	0	0	0	0	0	0	0	0	0	0	0	0	0	0	0	0	0	0	0	0	0	0	0	0	0	0	0	0	0	0
denovo502	Bacteria; Firmicutes; Clostridia; Clostridiales; Lachnospiraceae; Lachnoclostridium; [Clostridium] polysaccharolyticum	0	0	0	0	0	0	1	0	0	0	0	0	0	0	0	0	0	0	0	0	0	0	0	0	0	0	0	0	0	0	0	0	0	0	0	0	0	0	0	0	0	0	0	0	0	0	0	0
denovo501	Unassigned	2	0	3	1	2	1	0	0	0	0	0	0	0	0	0	0	0	0	0	0	0	0	0	0	0	1	1	0	0	0	0	0	0	1	2	0	0	0	0	0	0	0	0	0	0	0	0	0
denovo500	Bacteria; Firmicutes; Erysipelotrichia; Erysipelotrichales; Erysipelotrichaceae; Erysipelatoclostridium; [Clostridium] innocuum	0	0	2	1	0	2	1	0	0	0	0	0	0	0	0	0	0	0	0	0	0	0	0	0	0	0	0	0	0	0	0	1	1	0	0	0	0	1	0	0	0	0	0	0	0	0	0	0
denovo507	Unassigned	1	0	0	0	0	0	0	1	0	0	0	0	1	0	1	1	0	0	0	0	0	0	0	0	0	1	0	0	1	0	0	0	0	2	0	0	0	0	0	1	0	0	0	0	0	0	0	0
denovo506	Unassigned	0	0	0	0	0	0	0	0	0	0	0	0	0	0	0	1	0	0	0	0	0	0	0	0	0	0	0	0	0	0	0	0	0	0	0	0	0	0	0	0	0	0	0	0	0	0	0	0
denovo505	Unassigned	0	0	0	0	0	0	0	0	0	0	0	0	0	0	0	1	0	0	0	0	0	0	0	0	0	0	0	0	0	0	0	0	0	0	0	0	0	0	0	0	0	0	0	0	0	0	0	0
denovo504	Unassigned	0	5	0	0	0	0	0	0	2	0	0	1	3	0	3	2	0	0	0	0	0	0	0	0	1	0	0	0	0	0	0	0	0	1	0	1	0	0	0	0	0	0	0	0	0	0	0	1
denovo653	Unassigned	0	0	0	0	0	0	0	0	0	0	0	0	0	0	0	0	0	0	0	0	0	0	0	0	0	0	0	1	0	0	0	0	0	0	0	0	0	0	0	0	0	0	0	0	0	0	0	0
denovo652	Bacteria; Actinobacteria; Actinobacteria; Eggerthellales; Eggerthellaceae; Slackia; Slackia piriformis	0	0	0	0	0	0	0	0	1	0	0	0	0	2	0	0	0	1	0	0	0	0	0	0	0	0	0	1	0	0	0	0	0	0	0	0	0	0	0	0	0	0	1	0	0	1	0	0
denovo651	Bacteria; Firmicutes; Clostridia; Clostridiales; Lachnospiraceae	0	0	0	0	0	0	0	0	0	0	0	0	0	0	1	0	0	0	0	0	0	0	0	0	0	0	0	1	0	1	0	1	0	0	0	0	0	0	1	0	0	0	1	0	0	0	0	0
denovo122	Bacteria; Firmicutes; Clostridia; Clostridiales; Lachnospiraceae; Anaerostipes; Anaerostipes butyraticus	0	0	0	1	2	1	3	0	0	0	0	0	0	0	1	4	4	2	2	16	12	10	2	1	12	0	0	0	10	4	0	0	1	0	1	0	6	1	0	0	3	3	1	0	0	0	0	3
denovo228	Bacteria; Firmicutes; Clostridia; Clostridiales; Ruminococcaceae	0	1	0	0	0	0	0	1	0	0	3	0	1	2	4	1	0	0	0	1	1	1	0	0	0	1	2	3	0	1	0	0	0	0	0	0	0	0	0	0	0	0	1	1	0	0	0	0
denovo657	Bacteria; Bacteroidetes; Bacteroidia; Bacteroidales; Prevotellaceae; Prevotella; Prevotella nigrescens	0	0	0	0	0	0	0	0	0	0	0	0	0	0	0	0	0	0	0	0	1	0	0	0	0	0	0	0	0	0	0	0	1	0	0	0	0	0	0	0	0	0	0	0	0	0	0	0
denovo229	Bacteria; Firmicutes; Clostridia; Clostridiales; Lachnospiraceae; Lachnoclostridium; [Clostridium] hylemonae	0	0	0	5	0	0	0	1	0	2	0	0	0	0	4	3	2	0	1	0	0	4	2	0	0	0	1	1	1	7	1	1	0	4	0	0	1	0	0	0	0	0	0	0	0	0	0	1
denovo656	Bacteria; Bacteroidetes; Bacteroidia; Bacteroidales; Prevotellaceae; Prevotella; Prevotella copri	0	0	0	1	0	0	0	0	0	0	0	0	0	0	0	0	0	0	0	0	1	0	0	0	0	0	0	0	0	0	0	0	0	0	0	0	0	0	0	0	1	0	0	0	0	0	1	0
denovo127	Unassigned	0	0	1	0	9	0	0	10	10	9	3	12	0	0	2	0	2	0	0	0	1	0	0	0	0	6	4	0	4	0	3	1	0	2	0	0	1	0	4	1	0	3	2	2	4	0	1	1
denovo126	Bacteria; Firmicutes; Clostridia; Clostridiales; Clostridiaceae; Clostridium	0	0	0	3	97	1	0	0	0	0	0	1	0	0	0	2	4	0	0	2	0	2	0	7	1	3	3	2	0	0	0	0	0	0	1	2	0	5	1	1	0	21	0	2	0	0	0	0
denovo222	Bacteria; Firmicutes; Clostridia; Clostridiales; Clostridiaceae; Clostridium	0	0	0	0	1	2	0	2	0	0	0	1	1	0	3	1	0	0	1	0	0	0	0	0	0	2	0	0	0	0	0	0	0	0	0	0	0	0	0	1	1	0	0	1	0	0	0	0
denovo422	Bacteria; Firmicutes; Clostridia; Clostridiales; Clostridiaceae; Clostridium; Clostridium sp. SY8519	0	0	0	0	0	0	0	1	0	0	0	0	0	0	0	1	0	0	0	0	0	0	0	0	0	0	0	0	0	0	0	0	0	0	0	0	0	5	0	0	0	0	0	0	0	0	0	0
denovo233	Bacteria; Firmicutes; Clostridia; Clostridiales; Ruminococcaceae	0	1	0	0	1	0	0	2	3	0	3	2	0	1	0	1	1	0	1	1	0	0	0	0	0	0	1	2	1	0	0	0	0	0	1	0	0	0	1	0	0	0	0	1	0	0	0	0
denovo989	Unassigned	0	0	0	0	0	0	0	0	0	0	0	0	0	1	0	0	0	0	0	1	0	0	0	0	0	0	0	0	0	0	0	0	0	0	0	0	0	0	0	0	0	0	0	0	0	0	0	0
denovo988	Unassigned	0	0	0	0	0	0	0	0	0	0	0	0	0	1	0	0	0	0	0	0	0	0	0	0	0	0	0	0	0	0	0	0	0	0	0	0	0	0	0	0	0	0	0	0	0	0	0	0
denovo987	Bacteria; Firmicutes; Clostridia; Clostridiales	0	1	0	0	0	0	0	0	0	0	0	0	0	1	0	0	0	0	0	0	0	0	0	0	0	0	0	0	0	0	0	0	0	0	0	0	0	0	0	0	0	0	0	0	0	1	0	0
denovo986	Unassigned	0	0	0	0	0	0	0	0	0	0	0	0	0	1	0	0	0	0	0	0	0	0	0	0	0	0	0	0	0	0	0	0	0	0	0	0	0	0	0	0	0	0	0	0	0	0	0	0
denovo985	Bacteria; Firmicutes; Erysipelotrichia; Erysipelotrichales; Erysipelotrichaceae; Faecalitalea; Faecalitalea cylindroides	0	0	0	0	0	0	0	0	0	0	0	0	0	1	0	0	0	0	0	0	0	0	0	0	0	0	0	0	0	0	0	1	0	0	0	0	0	0	0	0	0	0	0	0	0	0	3	0
denovo984	Bacteria; Firmicutes; Clostridia; Clostridiales; Eubacteriaceae; Eubacterium; Eubacterium coprostanoligenes	0	0	0	0	0	0	0	0	0	0	0	0	0	1	0	0	0	0	0	0	0	0	0	0	0	0	0	0	0	0	0	0	0	0	0	0	0	0	0	0	0	0	0	0	0	0	0	0
denovo983	Bacteria; Firmicutes; Clostridia; Clostridiales; Clostridiaceae; Clostridium	0	1	4	0	0	0	0	0	0	0	1	0	0	1	0	0	0	1	0	0	0	0	1	0	0	0	0	0	0	0	0	0	0	0	0	0	0	0	1	0	0	0	0	0	0	0	0	0
denovo982	Unassigned	0	0	0	0	0	0	0	0	0	0	0	0	0	1	0	0	0	0	0	0	0	0	0	0	0	0	0	0	0	0	0	0	0	0	0	0	0	0	0	0	0	1	0	0	0	0	0	0
denovo981	Bacteria; Firmicutes; Clostridia; Clostridiales; Clostridiaceae; Clostridium	0	0	0	0	0	0	0	0	0	0	0	0	0	1	0	0	0	0	0	0	0	0	0	0	0	0	0	0	0	0	0	0	0	0	0	0	0	0	0	0	0	0	0	0	0	0	0	0
denovo980	Unassigned	0	0	0	0	0	0	0	0	0	0	0	0	1	0	0	0	0	0	0	0	0	0	0	0	0	0	0	0	0	0	0	0	0	0	0	0	0	0	0	0	0	0	0	0	0	0	0	0
denovo1167	Bacteria; Firmicutes; Clostridia; Clostridiales; Ruminococcaceae	0	0	0	1	0	0	0	0	0	0	0	0	0	0	0	0	0	0	0	0	0	0	0	0	0	0	0	0	0	0	0	0	0	0	0	0	0	0	0	0	0	0	0	0	0	0	0	0
denovo1166	Bacteria; Actinobacteria; Actinobacteria; Actinomycetales; Actinomycetaceae; Actinomyces; Actinomyces odontolyticus	0	0	0	1	0	0	0	0	0	0	0	0	0	0	0	0	0	0	0	0	0	0	0	0	0	0	0	0	0	0	0	0	0	0	0	0	0	0	0	0	0	0	0	0	0	0	0	0
denovo1165	Bacteria; Firmicutes; Bacilli; Lactobacillales; Lactobacillaceae; Lactobacillus; Lactobacillus reuteri	0	0	0	0	0	0	0	0	0	3	0	0	0	0	0	0	0	0	0	0	0	0	3	1	2	0	0	0	0	0	0	2	1	0	0	0	0	0	1	1	0	2	0	0	2	3	1	0
denovo1164	Unassigned	0	0	0	0	0	0	0	0	0	1	0	0	0	0	0	0	0	0	0	0	0	0	0	0	0	0	0	0	0	0	0	0	0	0	0	0	0	0	0	0	0	0	0	0	0	0	0	0
denovo1163	Bacteria; Firmicutes; Clostridia; Clostridiales; Lachnospiraceae; Roseburia; Roseburia intestinalis	0	0	0	0	0	0	0	0	0	1	0	0	0	0	0	0	0	0	0	0	0	0	0	0	0	0	0	0	0	0	0	0	1	0	0	0	0	0	0	0	0	0	0	0	0	0	0	1
denovo1162	Bacteria; Firmicutes; Clostridia; Clostridiales; Lachnospiraceae; Blautia	0	0	0	0	0	0	0	0	0	1	0	0	0	0	0	0	0	0	0	0	0	0	0	0	1	0	0	0	0	0	0	0	0	0	0	0	0	1	1	0	3	0	0	0	0	0	0	0
denovo1161	Unassigned	0	0	0	0	0	0	0	0	0	1	0	0	0	0	0	0	0	0	0	0	0	0	0	0	0	0	0	0	0	0	0	0	0	0	0	0	1	0	0	0	0	0	0	0	0	0	0	0
denovo1160	Bacteria; Firmicutes; Clostridia; Clostridiales; UNDEFINED; Flavonifractor; Flavonifractor plautii	0	0	0	0	0	0	0	0	0	1	0	0	0	0	0	0	1	0	0	1	0	0	0	0	0	1	0	0	0	0	0	0	0	0	0	0	0	0	0	1	0	0	0	0	0	0	0	0
denovo1169	Unassigned	0	0	0	0	0	0	0	0	0	1	0	0	0	0	0	0	0	0	0	0	0	0	0	0	0	0	0	0	0	0	0	0	0	0	0	0	0	0	0	0	0	0	0	0	0	0	0	0
denovo1168	Unassigned	0	0	0	0	0	0	0	0	0	1	0	0	0	0	0	0	0	0	0	0	0	0	0	0	0	0	0	0	0	0	0	0	0	0	0	0	0	0	0	0	0	0	0	0	0	0	0	0
denovo1505	Bacteria; Firmicutes; Bacilli; Lactobacillales; Lactobacillaceae; Lactobacillus; Lactobacillus intestinalis	0	0	0	0	0	0	0	0	0	0	0	0	0	0	0	0	1	0	2	1	0	0	0	1	0	1	1	0	0	0	0	0	0	0	0	0	0	0	0	0	0	0	0	0	1	3	1	0
denovo1504	Bacteria; Firmicutes; Bacilli; Lactobacillales; Lactobacillaceae; Lactobacillus; Lactobacillus intestinalis	0	0	0	0	0	0	0	0	0	0	0	0	0	0	0	0	4	0	2	1	0	0	0	1	0	2	1	0	0	0	0	3	0	0	0	0	0	0	0	0	0	0	0	0	0	2	8	0
denovo1507	Bacteria; Firmicutes; Clostridia; Clostridiales; Clostridiaceae	0	0	0	0	0	0	0	0	0	0	0	0	0	0	0	0	0	0	0	1	0	0	0	0	0	2	0	0	0	0	0	0	0	0	0	0	0	0	0	0	0	0	0	0	0	0	0	0
denovo1506	Bacteria; Firmicutes; Bacilli; Lactobacillales; Carnobacteriaceae; Granulicatella; Granulicatella adiacens	0	0	0	0	0	0	0	0	0	0	0	0	0	0	0	0	0	0	0	1	0	0	0	0	0	0	0	0	0	0	0	0	0	0	0	0	0	0	0	0	0	0	0	0	0	0	0	0
denovo1501	Bacteria; Firmicutes; Clostridia; Clostridiales; Clostridiaceae; Clostridium	0	0	0	0	0	0	0	0	0	0	0	0	0	0	0	0	0	0	0	0	0	0	0	1	0	0	0	0	0	0	0	0	0	0	0	0	0	0	0	0	0	0	0	0	0	0	0	0
denovo1500	Bacteria; Actinobacteria; Actinobacteria; Corynebacteriales; Corynebacteriaceae; Corynebacterium	0	0	0	0	0	0	0	0	0	0	0	0	0	0	0	0	0	0	0	0	0	0	0	1	0	0	0	0	0	0	0	0	0	0	0	0	0	0	0	0	0	0	0	0	0	0	0	0
denovo1503	Bacteria; Firmicutes; Bacilli; Lactobacillales; Lactobacillaceae; Lactobacillus; Lactobacillus intestinalis	0	0	0	0	0	0	0	0	0	0	0	0	0	0	0	0	1	0	1	0	0	0	0	1	0	1	1	0	0	0	0	1	0	0	0	0	0	0	0	0	0	0	0	0	0	1	0	0
denovo1502	Bacteria; Firmicutes; Clostridia; Clostridiales; Clostridiaceae; Clostridium; Clostridium ruminantium	0	0	0	0	0	0	0	0	0	0	0	0	0	0	0	0	0	0	0	0	0	0	0	1	0	0	0	0	0	0	0	0	0	0	0	0	0	0	0	0	0	0	0	0	0	0	0	0
denovo1509	Unassigned	0	0	0	0	0	0	0	0	0	0	0	0	0	0	0	0	0	0	0	1	0	0	0	0	0	0	0	0	0	0	0	0	0	0	0	0	0	0	0	0	0	0	0	0	0	0	0	0
denovo1508	Bacteria; Firmicutes; Bacilli; Lactobacillales; Lactobacillaceae; Lactobacillus; Lactobacillus secaliphilus	0	0	0	0	0	0	0	0	0	0	0	0	0	0	0	0	0	0	0	1	0	0	0	0	0	0	0	0	0	0	0	0	0	0	0	0	0	0	0	0	0	0	0	0	0	0	0	0
denovo1695	Bacteria; Bacteroidetes; Bacteroidia; Bacteroidales; Prevotellaceae; Prevotella; Prevotella pallens	0	0	0	0	0	0	0	0	0	0	0	0	0	0	0	0	1	0	0	0	0	0	0	0	0	0	0	0	0	0	0	0	0	0	0	0	0	0	0	0	0	0	0	0	0	0	0	0
denovo1694	Bacteria; Firmicutes; Clostridia; Clostridiales; Lachnospiraceae; Ruminococcus	0	0	0	0	0	0	0	0	0	0	0	0	0	0	0	0	1	0	0	0	0	0	0	0	0	0	0	0	0	0	0	0	0	0	0	0	0	0	0	0	0	0	0	0	0	0	0	0
denovo1697	Unassigned	0	0	0	0	0	0	0	0	0	0	0	0	0	0	0	0	0	0	0	0	0	0	1	0	0	0	0	0	0	0	0	0	0	0	0	0	0	0	0	0	0	0	0	0	0	0	0	0
denovo1696	Bacteria; Firmicutes; Clostridia; Clostridiales; Lachnospiraceae; Blautia; [Ruminococcus] gnavus	0	0	0	0	0	0	0	0	0	0	0	0	0	0	0	0	1	0	0	0	0	0	0	0	0	0	0	0	0	0	0	0	0	0	0	0	0	0	0	0	0	0	0	0	0	0	0	0
denovo1691	Bacteria; Firmicutes; Clostridia; Clostridiales; Ruminococcaceae; Ruminiclostridium; [Clostridium] leptum	0	0	0	0	0	0	0	0	0	0	0	0	0	0	0	0	2	0	0	0	0	0	0	0	0	0	0	0	0	0	0	0	0	0	0	0	0	0	0	0	0	0	0	0	0	0	0	0
denovo1690	Unassigned	0	0	0	0	0	0	0	0	0	0	0	0	0	0	0	0	0	0	0	0	0	0	1	0	0	0	0	0	0	0	0	0	0	0	0	0	0	0	0	0	0	0	0	0	0	0	0	0
denovo1693	Unassigned	0	0	0	0	0	0	0	0	0	0	0	0	0	0	0	0	0	0	0	0	0	0	3	0	0	0	0	0	0	0	0	0	0	0	0	0	0	0	0	0	0	0	0	0	0	0	0	0
denovo1692	Bacteria; Firmicutes; Bacilli; Lactobacillales; Lactobacillaceae; Lactobacillus; Lactobacillus animalis	0	0	0	0	0	0	0	0	0	0	0	0	0	0	0	0	0	0	0	0	0	0	1	0	0	0	0	0	0	0	0	0	0	0	0	0	0	0	0	0	0	0	0	0	0	0	0	0
denovo1699	Bacteria; Firmicutes; Clostridia; Clostridiales	0	0	0	0	0	0	0	0	0	0	0	0	0	0	0	0	0	0	0	0	0	0	1	0	0	0	0	0	0	0	0	0	0	0	0	0	0	0	0	0	0	0	0	0	0	0	0	0
denovo1698	Bacteria; Firmicutes; Clostridia; Clostridiales; Lachnospiraceae; Ruminococcus	0	0	0	0	0	0	0	0	0	0	0	0	0	0	0	0	0	0	0	0	0	0	1	0	0	0	0	0	0	0	0	0	0	0	0	0	0	0	0	0	0	0	0	0	0	0	0	0
denovo594	Unassigned	0	0	0	0	0	0	0	0	0	0	0	0	0	0	0	0	0	0	0	0	0	0	0	0	0	0	0	1	0	0	0	0	0	0	0	0	0	0	0	0	0	0	0	0	0	0	0	0
denovo595	Bacteria; Firmicutes; Clostridia; Clostridiales; Lachnospiraceae; Lachnoclostridium	0	0	0	1	0	0	0	0	0	0	0	0	0	0	0	0	0	0	0	0	0	1	0	0	0	0	5	1	0	0	0	0	0	0	0	0	3	0	0	0	1	0	1	0	0	0	1	0
denovo1439	Unassigned	0	0	0	0	0	0	0	0	0	0	0	0	0	0	0	0	0	0	0	0	0	0	0	0	0	0	0	0	0	0	0	0	0	0	0	0	0	1	0	0	0	0	0	0	0	0	0	0
denovo1438	Bacteria; Firmicutes; Clostridia; Clostridiales; Lachnospiraceae; Lachnoclostridium; [Clostridium] xylanolyticum	0	0	0	0	0	0	0	0	0	0	0	0	0	0	0	0	0	1	0	0	0	0	1	0	0	4	1	0	0	0	0	0	0	0	0	0	0	1	0	0	0	0	0	0	0	0	0	0
denovo1349	Bacteria; Firmicutes; Bacilli; Lactobacillales; Lactobacillaceae; Lactobacillus; Lactobacillus animalis	0	0	0	0	0	0	0	0	0	0	0	0	0	0	0	0	0	0	0	0	0	0	0	0	0	0	0	0	0	0	0	0	3	0	0	0	0	0	0	0	0	0	0	0	0	0	0	0
denovo1348	Unassigned	0	0	0	0	0	0	0	0	0	0	0	0	0	0	0	0	0	0	0	0	0	0	0	0	0	0	0	0	0	0	0	0	1	0	0	0	0	0	0	0	0	0	0	0	0	0	0	0
denovo1347	Unassigned	0	0	0	0	0	0	0	0	0	0	0	0	0	0	0	0	0	0	0	0	0	0	0	0	0	0	0	0	0	0	0	0	1	0	0	0	0	0	0	0	0	0	0	0	0	0	0	0
denovo1430	Bacteria; Firmicutes; Bacilli; Lactobacillales; Lactobacillaceae; Lactobacillus; Lactobacillus intestinalis	0	0	0	0	0	0	0	0	0	0	0	0	0	0	0	0	0	0	0	0	0	0	0	0	0	0	0	0	0	0	0	0	0	0	0	1	0	0	0	0	0	0	0	0	0	0	0	0
denovo1345	Bacteria; Firmicutes; Clostridia; Clostridiales; Clostridiaceae; Clostridium; Clostridium sp. Culture-41	0	0	0	0	0	0	0	0	0	0	0	0	0	0	0	0	0	0	0	0	0	0	0	0	0	0	0	0	0	0	0	0	1	0	0	0	0	0	0	0	0	0	0	0	0	0	0	0
denovo1344	Bacteria; Firmicutes; Clostridia; Clostridiales; Ruminococcaceae; Anaerotruncus; Anaerotruncus colihominis	0	0	0	0	0	0	0	0	0	0	0	0	0	0	0	0	1	1	0	0	0	0	0	0	0	0	0	0	0	0	0	0	1	0	0	0	0	1	0	0	0	0	0	0	0	0	0	0
denovo1343	Bacteria; Firmicutes; Clostridia; Clostridiales; Ruminococcaceae; Anaerotruncus; Anaerotruncus colihominis	0	0	0	0	0	0	0	0	0	0	0	0	0	0	0	0	0	0	0	0	0	0	0	0	0	0	0	0	0	0	0	0	0	0	0	1	0	0	0	0	0	0	0	0	0	0	0	0
denovo1342	Bacteria; Firmicutes; Bacilli; Lactobacillales; Lactobacillaceae; Lactobacillus; Lactobacillus intestinalis	0	0	0	0	0	0	0	0	0	0	0	0	0	0	0	0	0	0	0	0	0	0	0	0	0	0	0	0	0	0	0	0	0	0	0	1	0	0	0	0	0	0	0	0	0	0	0	0
denovo1341	Unassigned	0	0	0	0	0	0	0	0	0	0	0	0	0	0	0	0	0	0	0	0	0	0	0	0	0	0	0	0	0	0	0	0	0	0	1	0	0	0	0	0	0	0	0	0	0	0	0	0
denovo1340	Unassigned	0	0	0	0	0	0	0	0	0	0	0	0	0	0	0	0	0	0	0	0	0	0	0	1	0	0	0	0	0	0	0	0	0	0	1	0	0	0	0	0	0	0	0	0	0	0	0	0
denovo334	Bacteria; Firmicutes; Clostridia; Clostridiales; Clostridiaceae; Clostridium	0	0	0	0	0	0	0	0	0	1	0	0	0	0	0	0	1	1	0	0	0	0	0	0	0	0	0	0	0	0	1	0	0	0	0	0	0	0	0	0	0	0	0	0	0	0	0	0
denovo1188	Bacteria; Firmicutes	0	0	0	0	0	0	0	0	0	0	0	0	0	0	0	0	0	0	12	0	0	0	5	10	0	0	0	0	0	0	0	6	0	3	15	12	0	11	0	0	14	0	0	4	6	1	5	7
denovo336	Bacteria; Firmicutes; Clostridia; Clostridiales; Lachnospiraceae; Blautia; Blautia schinkii	0	0	0	0	0	0	0	0	0	0	0	0	0	0	0	0	0	0	0	0	0	0	0	0	0	0	1	3	1	1	5	0	0	0	0	0	0	0	0	0	0	0	0	0	0	0	0	0
denovo337	Unassigned	0	0	0	0	0	0	1	2	0	1	0	0	0	0	3	0	0	0	0	0	0	0	1	1	0	2	1	4	1	0	1	1	0	0	0	0	0	0	0	0	3	1	1	1	0	0	0	1
denovo330	Unassigned	0	0	0	0	0	0	1	0	0	0	0	0	0	0	0	0	0	0	0	0	0	0	0	0	0	0	0	0	0	0	0	0	0	0	0	0	0	0	1	0	0	0	0	0	0	0	0	0
denovo331	Unassigned	0	0	0	0	0	0	1	0	0	0	0	0	0	1	0	2	0	0	0	0	0	0	0	0	0	0	0	0	0	0	0	0	0	0	0	0	0	0	0	0	0	0	0	0	0	0	0	0
denovo332	Unassigned	1	0	0	1	0	0	1	0	0	0	0	0	1	0	0	0	0	0	0	0	0	0	1	0	0	0	0	0	1	0	3	1	0	0	0	0	0	0	0	1	0	0	0	0	0	0	0	1
denovo333	Unassigned	0	0	0	0	0	0	1	0	0	0	0	0	0	0	0	0	0	0	0	0	0	0	0	0	0	0	0	0	0	0	0	0	0	0	0	0	0	0	0	0	0	0	0	0	0	0	0	0
denovo1181	Unassigned	0	0	0	0	0	0	0	0	0	0	0	0	0	0	0	0	0	0	0	0	0	0	1	0	0	1	0	0	0	0	0	0	0	0	0	0	0	0	0	0	1	0	0	1	0	0	0	0
denovo1180	Unassigned	0	0	0	0	0	0	0	0	0	1	0	0	0	0	0	0	0	0	0	0	0	0	0	0	0	0	0	0	0	0	0	0	0	0	0	0	0	0	0	0	0	0	0	0	0	0	0	0
denovo1183	Unassigned	0	0	0	0	0	0	0	0	0	0	0	0	0	0	0	0	0	0	0	0	0	0	0	0	0	0	0	0	0	0	0	0	0	0	0	0	0	0	0	0	1	1	0	0	0	0	0	0
denovo1182	Unassigned	0	0	0	0	0	0	0	0	0	0	0	0	0	0	0	0	0	0	0	0	0	0	0	0	0	0	0	0	0	0	0	0	0	0	0	0	0	0	0	0	1	0	0	0	0	0	0	0
denovo1185	Bacteria; Firmicutes; Bacilli; Lactobacillales; Lactobacillaceae; Lactobacillus; Lactobacillus intestinalis	0	0	0	0	0	0	0	0	0	0	0	0	0	0	0	0	0	0	0	0	0	0	1	0	0	0	0	0	0	0	0	1	0	0	0	0	2	0	0	0	1	1	0	0	0	0	0	0
denovo339	Bacteria; Firmicutes; Clostridia; Clostridiales; Lachnospiraceae; Roseburia; Roseburia faecis	0	0	0	0	0	0	1	0	0	0	0	0	1	0	0	0	1	0	0	0	0	0	0	0	0	0	0	0	0	0	0	0	0	0	0	0	0	0	0	0	0	0	0	0	0	0	1	0
denovo1187	Unassigned	0	0	0	0	0	0	0	0	0	0	0	0	0	0	0	0	0	0	0	0	0	0	0	0	0	0	0	0	0	0	0	0	0	0	0	0	0	0	0	0	1	0	0	0	0	0	0	0
denovo1186	Bacteria; Firmicutes; Clostridia; Clostridiales; Lachnospiraceae; Blautia; Blautia producta	0	0	0	0	0	0	0	0	0	0	0	0	0	0	0	0	0	0	0	0	0	0	0	0	0	0	0	0	0	0	0	0	0	0	0	0	0	0	0	0	1	0	0	0	0	0	0	0
denovo598	Bacteria; Firmicutes; Clostridia; Clostridiales; Lachnospiraceae	0	0	0	2	0	0	0	0	0	0	0	0	0	0	0	0	1	0	1	1	0	1	0	0	0	0	0	0	0	0	0	0	0	1	0	0	0	0	0	0	0	0	0	0	0	0	0	0
denovo599	Bacteria; Firmicutes; Clostridia; Clostridiales; Clostridiaceae; Clostridium	0	0	1	1	0	0	0	0	0	0	0	0	0	0	0	0	0	0	0	0	2	1	0	0	0	0	0	0	0	0	0	0	0	0	0	0	0	0	0	0	0	0	0	0	0	0	0	0
denovo198	Bacteria; Firmicutes; Clostridia; Clostridiales; Ruminococcaceae; Acetivibrio; Acetivibrio cellulolyticus	0	0	0	0	0	0	0	0	0	0	0	0	0	0	1	0	0	0	0	2	0	0	1	2	0	0	0	2	5	2	3	2	0	4	0	0	0	3	0	0	5	0	3	4	0	5	0	1
denovo199	Bacteria; Firmicutes; Clostridia; Clostridiales; Ruminococcaceae	0	1	0	3	0	1	0	3	3	1	3	0	3	2	0	1	1	0	3	3	2	0	0	3	1	1	3	1	1	3	0	1	0	1	2	1	1	2	1	1	2	0	1	3	1	3	1	2
denovo1248	Bacteria; Firmicutes; Clostridia; Clostridiales; Lachnospiraceae; Blautia	0	0	0	0	0	0	0	0	0	0	0	0	0	0	0	0	0	0	0	1	0	0	0	0	0	1	2	0	0	0	0	0	0	0	0	1	0	0	0	0	0	0	1	0	0	0	0	2
denovo190	Bacteria; Firmicutes; Clostridia; Clostridiales; Lachnospiraceae; Lachnoclostridium; [Clostridium] lavalense	0	0	0	0	0	1	2	2	2	3	0	0	0	1	0	0	0	0	0	0	1	0	2	0	0	1	1	0	0	0	1	1	0	0	0	1	1	0	0	0	0	0	2	0	0	0	0	1
denovo191	Bacteria; Firmicutes; Clostridia; Clostridiales; Oscillospiraceae; Oscillibacter; Oscillibacter valericigenes Sjm18-20	0	0	0	0	0	0	1	4	0	1	1	2	0	0	1	2	0	0	0	0	2	2	0	0	6	4	4	2	3	0	0	1	0	0	0	0	0	0	0	0	1	0	2	1	0	0	4	1
denovo192	Bacteria; Firmicutes; Clostridia; Clostridiales; Ruminococcaceae	0	0	0	0	0	0	1	1	1	0	0	1	1	1	0	1	2	0	1	2	1	0	0	0	1	1	2	0	5	1	0	0	3	2	1	3	3	2	0	0	5	0	3	5	2	1	1	2
denovo193	Bacteria; Firmicutes; Clostridia; Clostridiales; Clostridiaceae; Clostridium	8	8	1	8	1	8	0	0	0	0	0	0	0	0	0	0	3	11	10	3	3	0	0	0	0	2	2	0	0	12	0	0	0	0	5	4	18	2	0	0	0	1	1	0	1	4	1	0
denovo194	Bacteria; Firmicutes; Clostridia; Clostridiales; Ruminococcaceae; Ethanoligenens; Ethanoligenens harbinense	0	0	0	2	0	0	0	2	5	0	1	0	1	2	1	0	0	0	1	1	0	0	2	0	1	0	0	1	0	0	0	0	0	0	1	0	2	0	0	1	2	1	0	1	1	2	1	0
denovo195	Bacteria; Firmicutes; Clostridia; Clostridiales; Ruminococcaceae; Faecalibacterium; Faecalibacterium prausnitzii	0	2	0	0	0	1	0	3	1	0	0	1	0	0	0	1	2	0	2	2	2	4	2	3	0	2	3	1	1	2	1	1	1	2	1	2	2	1	2	1	1	0	2	1	0	0	0	0
denovo196	Bacteria; Firmicutes; Clostridia; Clostridiales; Ruminococcaceae; Acetanaerobacterium; Acetanaerobacterium elongatum	0	0	0	5	0	1	0	3	0	0	0	0	0	0	3	0	1	0	1	2	1	3	0	0	0	7	3	0	1	3	0	5	5	0	0	2	0	4	0	0	2	0	0	0	1	0	0	2
denovo197	Bacteria; Firmicutes; Clostridia; Clostridiales; Ruminococcaceae; Ruminiclostridium; Ruminiclostridium thermocellum	0	1	0	0	0	0	0	2	2	2	0	0	3	3	0	0	2	0	0	0	0	0	0	1	0	0	0	4	0	1	0	0	0	0	0	0	0	0	1	0	2	0	0	3	0	2	0	0
denovo1233	Bacteria; Firmicutes; Clostridia; Clostridiales; Lachnospiraceae; Lachnoclostridium; [Clostridium] clostridioforme	0	0	0	0	0	0	0	0	0	0	0	0	0	0	0	0	0	0	0	0	0	0	0	0	0	0	0	0	0	0	0	0	0	0	0	0	0	0	0	0	1	0	0	0	0	0	0	0
denovo429	Unassigned	0	1	0	0	0	0	0	1	2	2	0	0	0	0	1	0	0	2	0	0	0	0	0	1	0	0	0	0	0	0	0	0	0	0	1	0	0	0	1	0	0	0	0	0	0	0	0	0
denovo1231	Unassigned	0	0	0	0	0	0	0	0	0	0	0	0	0	0	0	0	0	0	0	0	0	0	0	0	0	0	0	0	0	0	0	0	0	0	0	0	0	0	0	0	1	0	0	0	0	0	0	0
denovo1230	Unassigned	0	0	0	0	0	0	0	0	0	0	0	0	0	0	0	0	0	0	0	0	0	0	0	0	0	0	0	0	0	0	0	0	0	0	0	0	0	0	0	0	1	0	0	0	0	0	0	0
denovo1237	Bacteria; Firmicutes; Bacilli; Lactobacillales; Lactobacillaceae; Lactobacillus; Lactobacillus acidophilus	0	0	0	0	0	0	0	0	0	0	0	0	0	0	0	0	0	0	0	0	0	0	0	0	1	0	0	0	0	0	0	0	0	0	0	2	0	0	0	0	0	0	0	0	1	0	0	2
denovo1236	Bacteria; Bacteroidetes; Bacteroidia; Bacteroidales; Bacteroidaceae; Bacteroides	0	0	0	0	0	0	0	0	0	0	0	0	0	0	0	0	0	0	0	0	0	0	0	0	0	0	0	0	0	0	0	0	0	0	0	0	0	0	0	0	0	0	0	0	0	0	0	1
denovo1235	Bacteria; Firmicutes; Clostridia; Clostridiales; Clostridiaceae; Clostridium	0	0	0	0	0	0	0	0	0	0	0	0	0	0	0	0	0	0	0	0	0	0	0	0	0	0	0	0	0	0	0	0	0	0	0	0	0	0	0	0	0	0	0	0	0	0	0	1
denovo1234	Bacteria; Firmicutes; Bacilli; Lactobacillales; Lactobacillaceae; Lactobacillus; Lactobacillus johnsonii NCC 533	0	0	0	0	0	0	0	0	0	0	0	0	0	0	0	0	0	0	0	0	0	0	0	0	0	0	0	0	0	0	0	0	0	0	0	0	0	0	0	0	1	2	0	0	0	0	0	0
denovo420	Bacteria; Firmicutes; Clostridia; Clostridiales; Lachnospiraceae; Lachnoclostridium; Lachnoclostridium phytofermentans	0	0	0	0	0	0	0	1	0	0	0	0	0	0	0	1	0	0	0	0	0	0	0	0	0	0	0	0	1	0	0	0	0	0	0	0	0	0	0	0	0	0	0	0	0	0	0	0
denovo421	Bacteria; Firmicutes; Bacilli; Lactobacillales; Lactobacillaceae; Lactobacillus; Lactobacillus reuteri	1	0	0	0	0	0	0	0	0	0	1	0	0	1	1	1	0	0	0	0	0	0	0	0	0	0	0	0	1	0	1	0	0	0	0	0	0	0	1	1	0	0	0	0	0	0	1	0
denovo1239	Unassigned	0	0	0	0	0	0	0	0	0	0	0	0	0	0	0	0	0	0	0	0	0	0	0	1	0	0	0	0	0	0	0	0	0	0	0	0	0	0	0	0	0	0	0	0	0	0	0	1
denovo423	Unassigned	0	0	0	0	0	0	0	0	0	0	1	0	0	4	0	2	0	0	0	0	0	0	0	0	0	0	0	0	0	0	0	0	0	0	0	0	0	0	0	0	0	0	0	0	0	1	0	0
denovo424	Bacteria; Firmicutes; Bacilli; Lactobacillales; Lactobacillaceae; Lactobacillus; Lactobacillus animalis	0	0	0	0	0	0	0	0	0	0	0	0	0	0	0	1	0	0	0	0	0	0	0	0	0	0	0	0	0	0	0	0	0	0	0	0	0	0	0	0	0	0	0	0	0	0	0	0
denovo425	Bacteria; Firmicutes; Clostridia; Clostridiales; Lachnospiraceae; Lachnoclostridium	0	0	2	0	0	0	0	6	2	1	0	4	0	1	1	0	0	1	0	0	0	0	0	0	0	0	0	0	0	0	0	0	0	0	7	0	0	0	0	1	0	0	0	0	0	0	0	0
denovo426	Bacteria; Bacteroidetes; Bacteroidia; Bacteroidales; Rikenellaceae; Alistipes; Alistipes shahii	0	0	0	0	0	0	0	2	4	1	0	0	1	1	0	0	0	0	0	0	0	0	0	0	0	0	0	1	0	0	1	0	0	0	1	0	0	1	0	0	0	0	1	1	0	0	0	0
denovo427	Unassigned	0	0	0	0	0	0	0	1	0	0	0	0	0	0	0	0	0	0	0	0	0	0	0	0	0	0	0	0	0	0	0	0	0	0	0	0	0	0	0	0	0	0	0	0	0	0	0	0
denovo600	Bacteria; Firmicutes; Clostridia; Clostridiales; Lachnospiraceae; Roseburia	0	0	0	0	0	0	0	0	1	0	0	0	0	0	0	0	1	0	0	0	0	1	0	0	0	0	0	0	0	0	0	0	0	0	0	0	0	0	0	0	0	0	0	0	0	0	0	0
denovo601	Bacteria; Firmicutes; Clostridia; Clostridiales; UNDEFINED; Flavonifractor; Flavonifractor plautii	0	0	3	1	0	0	0	0	1	6	1	1	2	1	2	0	3	1	0	1	2	1	0	0	0	8	1	0	0	1	1	0	0	0	1	0	1	0	0	1	2	0	0	1	2	0	0	2
denovo602	Bacteria; Firmicutes; Clostridia; Clostridiales; Ruminococcaceae; Ruminococcus; Ruminococcus bromii	0	0	0	0	0	0	0	0	0	0	0	0	0	0	0	0	0	0	0	0	0	1	0	0	0	0	0	0	0	0	0	0	0	0	0	0	2	0	0	0	0	0	0	0	0	0	0	0
denovo603	Bacteria; Firmicutes; Clostridia; Clostridiales; Lachnospiraceae	0	0	0	0	0	0	0	0	0	0	0	0	0	0	0	0	0	0	0	0	0	1	0	0	0	0	0	0	0	0	0	0	0	0	0	0	0	0	0	0	0	0	0	0	0	0	0	0
denovo604	Bacteria; Bacteroidetes; Bacteroidia; Bacteroidales; Bacteroidaceae; Bacteroides	0	0	0	0	0	0	0	0	0	0	0	0	1	0	0	0	0	0	0	0	0	1	0	1	0	0	0	0	0	2	0	0	0	0	0	0	0	0	0	1	0	0	0	0	0	1	0	0
denovo605	Unassigned	0	0	0	0	0	0	0	0	0	0	1	0	0	0	0	0	0	0	0	0	0	0	0	0	0	0	0	1	0	0	0	0	0	0	0	0	0	0	0	0	0	0	0	0	0	0	0	0
denovo606	Unassigned	0	0	0	0	0	0	0	0	0	0	0	0	0	0	0	0	0	0	0	0	0	0	0	0	0	1	1	0	0	0	0	0	0	0	0	0	0	0	0	0	1	0	0	0	0	0	0	0
denovo607	Bacteria; Firmicutes; Clostridia; Clostridiales; Lachnospiraceae; Blautia	0	0	0	0	0	0	0	0	0	0	0	0	0	0	0	0	0	0	0	0	0	0	0	0	0	0	1	0	0	0	0	0	0	0	0	0	0	0	0	0	0	0	0	0	0	0	0	0
denovo608	Bacteria; Firmicutes; Clostridia; Clostridiales; Lachnospiraceae; Lachnoclostridium; [Clostridium] lavalense	0	0	0	0	0	0	0	0	2	0	0	0	0	0	0	0	0	0	0	0	0	0	0	0	0	1	3	0	1	0	0	0	1	0	0	0	0	0	0	0	0	0	0	0	0	0	0	0
denovo609	Bacteria; Firmicutes; Clostridia; Clostridiales; Clostridiaceae; Clostridium	0	0	0	0	0	0	0	0	0	0	1	0	2	0	1	0	0	0	0	0	0	0	0	0	0	0	2	0	0	0	0	0	0	0	0	0	0	0	1	0	0	0	0	0	1	0	0	0
denovo518	Bacteria; Firmicutes; Clostridia; Clostridiales; Lachnospiraceae; Lachnoclostridium; [Clostridium] lavalense	1	0	0	0	0	0	0	0	0	1	0	0	0	0	0	0	4	3	0	0	1	1	0	0	0	0	0	0	0	1	0	0	0	0	0	0	0	2	0	0	0	0	0	1	0	0	0	0
denovo519	Bacteria; Firmicutes; Clostridia; Clostridiales; Clostridiaceae; Clostridium	1	0	0	0	0	0	0	0	1	0	0	0	0	0	0	0	0	0	0	0	0	0	0	0	0	0	0	0	0	0	0	0	0	0	0	0	0	0	0	0	0	0	0	0	0	0	0	0
denovo514	Unassigned	1	2	0	0	0	0	0	0	0	0	0	0	0	0	0	0	0	0	0	0	0	0	0	0	0	0	0	0	0	0	0	0	0	0	0	0	0	0	0	0	0	0	0	0	0	0	0	0
denovo515	Bacteria; Firmicutes; Bacilli; Bacillales; Bacillaceae; Aeribacillus; Aeribacillus pallidus	1	0	0	0	0	0	0	0	0	0	0	0	0	0	0	0	0	0	0	0	0	0	0	0	0	0	0	0	0	0	0	0	0	0	0	0	0	0	0	0	0	0	0	0	0	0	0	0
denovo516	Bacteria; Firmicutes; Bacilli; Lactobacillales; Lactobacillaceae; Lactobacillus; Lactobacillus mucosae	1	0	0	0	0	0	0	0	0	0	0	0	0	0	0	0	0	0	0	0	0	0	0	0	0	0	0	0	0	0	0	0	0	0	0	0	0	0	0	0	0	0	0	0	0	0	0	0
denovo517	Bacteria; Firmicutes; Bacilli; Lactobacillales; Lactobacillaceae; Lactobacillus; Lactobacillus johnsonii	1	0	0	0	0	0	0	0	0	0	0	0	0	0	0	0	0	0	0	0	0	0	0	0	1	0	0	0	0	0	0	0	0	0	0	0	0	0	0	0	0	0	0	0	0	0	0	0
denovo510	Bacteria; Firmicutes; Bacilli; Lactobacillales; Lactobacillaceae; Lactobacillus; Lactobacillus johnsonii	2	0	0	0	0	0	0	0	0	0	2	1	0	0	2	0	0	0	2	1	0	0	0	0	2	0	0	0	1	2	1	0	0	1	0	0	0	0	0	1	1	1	0	0	0	1	0	0
denovo511	Bacteria; Firmicutes; Bacilli; Lactobacillales; Lactobacillaceae; Lactobacillus; Lactobacillus animalis	1	0	0	0	0	0	0	0	0	0	0	0	0	0	0	0	0	0	0	0	0	0	0	0	0	0	0	0	0	0	0	0	0	0	0	0	0	0	0	0	0	0	0	0	0	0	0	0
denovo512	Unassigned	2	0	0	0	0	0	0	0	0	0	0	0	0	0	0	0	0	1	0	0	0	0	0	0	0	0	0	0	0	0	0	0	1	0	0	0	0	0	0	0	0	0	0	0	0	0	0	0
denovo513	Unassigned	1	0	1	1	1	0	0	1	0	1	0	1	0	0	0	0	0	1	1	0	0	0	2	0	0	0	0	0	0	0	0	0	0	1	0	0	0	0	1	0	0	0	0	1	0	0	0	0
denovo579	Unassigned	0	0	0	0	0	0	0	0	1	0	0	0	0	0	0	0	0	0	0	0	0	0	1	0	1	1	2	1	0	1	0	0	0	0	0	0	0	0	1	0	3	0	0	0	0	0	0	1
denovo1199	Unassigned	0	0	0	0	0	0	0	0	0	0	0	0	0	0	0	0	0	0	0	0	0	0	0	0	0	0	0	0	0	0	0	0	0	0	0	0	0	0	1	1	0	0	0	0	0	0	0	0
denovo990	Unassigned	0	0	0	0	0	0	0	0	0	0	0	0	0	1	0	0	0	0	0	0	0	0	0	0	0	0	0	0	0	0	0	0	0	0	0	0	0	0	0	0	0	0	0	0	0	0	0	0
denovo991	Unassigned	0	0	0	0	0	0	0	0	0	0	0	0	1	0	0	0	0	0	0	0	0	0	0	0	0	0	0	0	0	0	0	0	0	0	0	0	0	0	0	0	0	0	0	0	0	0	0	0
denovo992	Bacteria; Firmicutes; Bacilli; Lactobacillales; Lactobacillaceae; Lactobacillus; Lactobacillus reuteri	0	1	0	0	0	0	0	0	1	1	3	0	1	0	0	0	0	0	2	0	0	0	0	1	1	0	0	0	0	0	0	0	0	0	0	0	0	3	1	0	0	1	1	0	1	0	1	1
denovo993	Unassigned	0	0	0	0	0	0	0	0	0	0	0	0	1	0	0	0	0	0	0	0	0	0	0	0	0	0	0	0	0	0	0	0	0	0	0	0	0	0	0	0	0	0	0	0	0	0	0	0
denovo994	Bacteria; Firmicutes; Clostridia; Clostridiales; UNDEFINED; Natranaerovirga; Natranaerovirga pectinivora	0	0	0	0	0	0	0	0	0	1	0	0	1	0	0	0	0	0	1	0	0	0	0	0	0	0	0	0	0	0	0	0	0	0	0	0	0	0	0	0	0	0	0	0	0	1	0	0
denovo995	Bacteria; Firmicutes; Clostridia; Clostridiales; Lachnospiraceae; Lachnoclostridium; [Clostridium] aminovalericum	0	0	0	0	0	0	0	0	1	0	0	0	0	0	0	0	0	0	0	0	0	0	1	0	0	0	0	0	0	0	0	0	0	0	0	0	0	0	0	0	0	0	0	0	0	0	0	0
denovo996	Unassigned	0	0	0	0	0	0	0	0	1	0	0	0	0	0	0	0	0	0	0	0	0	0	0	0	0	0	0	0	0	0	0	0	0	0	0	0	0	0	0	0	0	0	0	0	0	0	0	0
denovo997	Bacteria; Firmicutes; Clostridia; Clostridiales; Ruminococcaceae; Oscillospira; Oscillospira guilliermondii	0	0	2	0	0	0	0	0	1	1	0	0	0	0	0	0	0	0	0	0	0	0	0	0	0	0	0	0	0	0	0	0	0	0	1	0	0	0	0	0	1	0	0	0	0	0	1	0
denovo998	Bacteria; Firmicutes; Clostridia; Clostridiales; Clostridiaceae; Clostridium	0	0	0	30	0	0	0	0	2	0	0	0	0	0	0	0	0	0	0	0	0	0	0	0	0	0	0	0	0	0	0	0	0	0	0	0	0	0	0	0	0	1	0	0	0	0	0	0
denovo999	Unassigned	0	0	0	0	0	0	0	0	2	0	0	0	0	0	0	0	0	0	0	0	0	0	0	0	0	0	0	0	0	0	0	0	0	0	0	0	0	0	0	0	0	0	0	0	0	0	0	0
denovo1538	Unassigned	0	0	0	0	0	0	0	0	0	0	0	0	0	0	0	0	0	0	0	0	0	0	0	0	0	0	1	0	0	0	0	0	0	0	0	0	0	0	0	0	0	0	0	0	0	0	0	0
denovo1539	Unassigned	0	0	0	0	0	0	0	0	0	0	0	0	0	0	0	0	0	0	0	0	0	0	1	0	0	0	1	0	0	0	0	0	0	0	0	0	0	0	0	0	0	0	0	0	0	0	0	0
denovo1530	Unassigned	0	0	0	0	0	0	0	0	0	0	0	0	0	0	0	0	0	0	0	0	0	0	0	0	0	0	1	0	0	0	0	0	0	0	0	0	0	0	0	0	0	0	0	0	0	0	0	0
denovo1531	Unassigned	0	0	0	0	0	0	0	0	0	0	0	0	0	0	0	0	0	0	0	0	0	0	0	0	0	0	1	0	0	0	0	0	0	0	0	0	0	0	0	0	0	0	0	0	0	0	0	0
denovo1532	Unassigned	0	0	0	0	0	0	0	0	0	0	0	0	0	0	0	0	0	0	0	0	0	0	0	0	0	0	1	0	0	0	0	0	0	0	0	0	0	0	0	0	0	0	0	0	0	0	0	0
denovo1533	Unassigned	0	0	0	0	0	0	0	0	0	0	0	0	0	0	0	0	0	0	0	0	0	0	0	0	0	0	1	0	0	0	0	0	0	0	0	0	0	0	0	0	0	0	0	0	0	0	0	0
denovo1534	Unassigned	0	0	0	0	0	0	0	0	0	0	0	0	0	0	0	0	0	0	0	0	0	0	0	0	0	0	1	0	0	0	0	0	0	0	0	0	0	0	0	0	0	0	0	0	0	0	0	0
denovo1535	Unassigned	0	0	0	0	0	0	0	0	0	0	0	0	0	0	0	0	0	0	0	0	0	0	0	0	0	0	1	0	0	0	0	0	0	0	0	0	0	0	0	0	0	0	0	0	0	0	0	0
denovo1536	Unassigned	0	0	0	0	0	0	0	0	0	0	0	0	0	0	0	0	0	0	0	0	0	0	0	0	0	0	1	0	0	0	0	0	0	0	0	0	0	0	0	0	0	0	0	0	0	0	0	0
denovo1537	Bacteria; Firmicutes; Clostridia; Clostridiales; Clostridiaceae; Clostridium	0	0	0	0	0	0	0	0	0	0	0	0	0	0	0	0	0	0	0	0	0	0	1	0	0	0	1	0	0	0	0	0	0	0	0	0	0	0	0	0	0	0	0	0	0	0	0	0
denovo1408	Unassigned	0	0	0	0	0	0	0	0	0	0	0	0	0	0	0	0	0	0	0	0	0	0	0	0	0	0	0	0	0	0	0	0	0	0	0	0	0	0	1	0	0	0	0	0	0	0	0	0
denovo1409	Bacteria; Firmicutes; Clostridia; Clostridiales; Lachnospiraceae; Robinsoniella; Robinsoniella peoriensis	0	0	0	0	0	0	0	0	0	0	0	0	0	0	0	0	0	0	0	0	0	0	0	0	0	0	0	0	0	0	0	0	0	0	0	0	0	0	1	0	0	0	0	0	0	0	0	0
denovo1404	Bacteria; Firmicutes; Clostridia; Clostridiales; Lachnospiraceae; Ruminococcus	0	0	0	0	0	0	0	0	0	0	0	0	0	0	0	0	0	0	0	1	0	0	0	0	0	2	0	0	0	0	0	0	0	0	0	0	0	4	1	0	0	0	0	0	0	0	0	0
denovo1405	Unassigned	0	0	0	0	0	0	0	0	0	0	0	0	0	0	0	0	0	0	0	0	0	0	0	0	0	0	0	0	0	0	0	0	0	0	0	0	0	0	1	0	0	0	0	0	0	0	0	0
denovo1406	Bacteria; Firmicutes; Bacilli; Lactobacillales; Lactobacillaceae; Lactobacillus; Lactobacillus animalis	0	0	0	0	0	0	0	0	0	0	0	0	0	0	0	0	0	1	0	0	0	0	0	0	0	0	0	0	0	0	0	0	0	0	0	0	0	0	1	0	0	0	0	0	2	0	0	0
denovo1407	Bacteria; Firmicutes; Clostridia; Clostridiales; Lachnospiraceae; Syntrophococcus; Syntrophococcus sucromutans	0	0	0	0	0	0	0	0	0	0	0	0	0	0	0	0	0	0	0	0	0	0	0	0	0	0	0	0	0	0	0	0	0	0	0	0	0	0	2	0	0	0	0	0	0	0	0	0
denovo1400	Bacteria; Firmicutes; Clostridia; Clostridiales; Clostridiaceae; Clostridium	0	0	0	0	0	0	0	0	0	0	0	0	0	0	0	0	0	0	0	0	0	0	0	0	0	0	0	0	0	0	0	0	0	0	0	0	0	1	0	0	0	0	0	0	0	0	0	0
denovo1401	Unassigned	0	0	0	0	0	0	0	0	0	0	0	0	0	0	0	0	0	0	0	0	0	0	0	0	0	0	0	0	0	0	0	0	0	0	0	0	0	1	0	0	0	0	0	0	0	0	0	0
denovo1402	Unassigned	0	0	0	0	0	0	0	0	0	0	0	0	0	0	0	0	0	0	0	0	0	0	0	0	0	0	0	0	0	0	0	0	0	0	0	0	0	0	1	0	0	0	0	0	0	0	0	0
denovo1403	Bacteria; Firmicutes; Clostridia; Clostridiales; Eubacteriaceae; Eubacterium	0	0	0	0	0	0	0	0	0	0	0	0	0	0	0	0	0	0	0	0	0	0	0	0	0	0	0	0	0	0	0	0	0	0	0	0	0	0	1	0	0	0	0	0	0	0	0	0
denovo1246	Bacteria; Firmicutes; Negativicutes; Selenomonadales; Veillonellaceae; Dialister	0	0	0	0	0	0	0	0	0	0	0	0	0	0	0	0	0	0	0	0	0	0	0	0	0	0	0	0	0	0	0	0	0	0	0	0	0	0	0	0	0	0	0	0	0	0	0	1
denovo1247	Bacteria; Firmicutes; Bacilli; Lactobacillales; Lactobacillaceae; Lactobacillus; Lactobacillus fermentum	0	0	0	0	0	0	0	0	0	0	0	0	0	0	0	0	0	0	0	0	0	0	0	0	0	0	0	0	0	0	0	0	0	0	0	0	0	0	0	0	0	0	0	0	0	0	0	1
denovo1244	Unassigned	0	0	0	0	0	0	0	0	0	0	0	0	0	0	0	0	0	0	0	0	0	0	0	0	0	0	0	0	0	0	0	0	0	0	0	0	0	0	0	0	0	0	0	0	0	0	0	1
denovo1245	Bacteria; Firmicutes; Clostridia; Clostridiales; Lachnospiraceae; Blautia; Blautia schinkii	0	0	0	0	0	0	0	0	0	0	0	0	0	0	0	0	0	0	0	0	0	0	0	0	0	0	1	0	0	0	0	0	0	0	0	0	0	1	0	0	0	0	0	0	0	0	0	1
denovo459	Unassigned	0	0	0	0	0	0	0	1	0	0	0	0	0	0	0	0	0	0	0	0	0	0	0	0	0	0	0	0	0	0	0	0	0	0	0	0	0	0	0	0	0	0	0	0	0	0	0	0
denovo458	Bacteria; Firmicutes; Clostridia; Clostridiales; Clostridiaceae; Clostridium	0	0	1	1	0	0	0	2	1	0	0	4	1	2	6	0	0	0	0	0	1	0	0	0	2	0	1	1	0	0	0	1	0	0	0	1	0	0	0	0	2	0	0	0	0	1	2	0
denovo1240	Bacteria; Firmicutes; Clostridia; Clostridiales; Ruminococcaceae; Anaerotruncus; Anaerotruncus colihominis	0	0	0	0	0	0	0	0	0	0	0	0	0	0	0	0	0	0	0	0	0	0	0	0	0	0	0	0	0	0	0	0	0	0	0	0	0	0	0	0	0	0	0	0	0	0	0	1
denovo1241	Bacteria; Firmicutes; Clostridia; Clostridiales; Lachnospiraceae; Blautia; Blautia schinkii	0	0	0	0	0	0	0	0	0	0	0	0	0	0	0	0	0	0	1	1	0	0	0	0	0	0	0	0	0	0	0	0	0	0	0	0	0	0	0	0	0	0	1	1	0	0	0	4
denovo455	Bacteria; Proteobacteria; Gammaproteobacteria; Oceanospirillales; Halomonadaceae; Halomonas; Halomonas desiderata	0	0	0	0	0	0	0	1	0	0	0	0	0	0	0	0	0	0	0	0	0	0	0	0	0	0	0	0	0	0	0	0	0	0	0	0	0	0	0	0	0	0	0	0	0	0	0	0
denovo454	Unassigned	0	0	0	0	0	0	0	1	1	0	0	0	0	0	0	0	0	0	0	0	0	0	0	0	0	0	0	0	0	0	0	0	0	0	0	0	0	0	0	0	0	0	0	0	0	0	0	0
denovo457	Bacteria; Bacteroidetes; Bacteroidia; Bacteroidales; Porphyromonadaceae; Parabacteroides; Parabacteroides distasonis	1	0	0	0	0	0	0	2	1	0	1	0	1	0	0	0	1	0	0	0	0	0	0	0	0	2	2	0	0	0	0	0	1	0	0	0	0	0	0	0	0	1	3	2	0	1	0	1
denovo456	Bacteria; Firmicutes; Clostridia; Clostridiales; Clostridiaceae; Clostridium; Clostridium sp. 14774	2	0	0	0	0	0	0	1	0	2	1	2	1	1	1	0	0	0	0	0	0	0	0	0	0	0	0	0	0	0	0	0	0	0	0	0	0	0	0	0	0	0	0	1	0	0	0	0
denovo451	Unassigned	0	0	0	0	0	0	0	1	0	0	0	0	0	0	0	0	0	0	0	0	0	0	0	0	0	1	0	0	0	0	0	0	0	0	0	0	0	0	0	0	0	0	0	0	0	0	0	0
denovo450	Unassigned	0	0	0	0	0	0	0	1	0	0	0	0	0	0	0	0	0	0	0	0	0	0	0	0	0	0	0	0	0	0	0	0	0	0	0	0	0	0	0	0	0	0	0	0	0	0	0	0
denovo453	Bacteria; Firmicutes; Clostridia; Clostridiales; Lachnospiraceae; Lachnoclostridium; [Clostridium] symbiosum	0	0	0	0	0	0	0	1	0	0	0	0	0	0	0	0	0	0	0	0	0	0	0	0	0	0	0	0	0	0	0	0	0	0	0	0	0	0	0	0	0	0	0	0	0	0	0	0
denovo1249	Unassigned	0	0	0	0	0	0	0	0	0	0	0	0	0	0	0	0	0	0	0	0	0	0	0	0	0	0	0	0	0	0	0	0	0	0	0	0	0	0	0	1	0	0	0	0	0	0	0	0
denovo299	Bacteria; Firmicutes; Clostridia; Clostridiales; Oscillospiraceae; Oscillibacter; Oscillibacter valericigenes	0	0	0	0	0	0	0	4	0	0	0	1	0	0	0	0	1	0	0	0	1	0	0	0	0	3	1	0	0	1	0	2	1	0	0	0	0	0	1	0	0	0	0	0	0	2	1	0
denovo298	Bacteria; Firmicutes; Clostridia; Clostridiales; Clostridiaceae; Clostridium	0	2	0	0	0	1	0	0	0	0	0	0	0	0	0	0	0	0	0	0	2	1	0	0	0	0	0	0	0	0	0	0	1	0	1	0	0	0	0	0	0	0	0	0	0	0	0	0
denovo293	Bacteria; Firmicutes; Clostridia; Clostridiales; UNDEFINED; Flavonifractor; Flavonifractor plautii	0	1	0	0	0	0	1	2	2	0	0	1	0	0	1	2	0	0	0	0	0	0	0	4	3	0	3	3	1	2	0	0	1	1	2	1	0	1	7	1	3	1	2	0	4	0	2	1
denovo292	Bacteria; Firmicutes; Clostridia; Clostridiales; Lachnospiraceae; Roseburia	4	3	0	7	0	0	0	0	0	0	0	0	0	0	0	0	1	0	0	0	0	0	1	0	0	0	0	0	0	0	0	0	0	0	0	0	2	0	0	1	0	0	0	0	0	0	0	0
denovo291	Bacteria; Firmicutes; Clostridia; Clostridiales; Lachnospiraceae; Anaerostipes	0	2	0	1	0	0	0	0	0	0	0	0	0	0	0	0	1	0	1	0	1	1	0	0	0	0	0	0	0	0	1	0	0	0	7	1	1	1	0	2	0	0	0	0	0	0	0	0
denovo290	Bacteria; Actinobacteria; Actinobacteria; Corynebacteriales; Corynebacteriaceae; Corynebacterium	0	1	0	0	0	0	0	0	0	0	0	0	0	1	0	0	1	0	2	0	0	0	0	0	0	0	0	1	0	0	0	0	0	0	0	0	0	1	0	0	1	0	0	0	0	0	0	0
denovo297	Bacteria; Firmicutes; Clostridia; Clostridiales; Lachnospiraceae; Lachnoclostridium; [Clostridium] clostridioforme	0	0	0	9	0	0	8	2	2	7	1	0	0	0	3	2	1	0	2	5	6	0	1	0	1	4	1	0	0	7	3	5	0	0	0	1	0	1	0	0	3	0	2	3	1	1	0	4
denovo296	Bacteria; Firmicutes; Clostridia; Clostridiales; Clostridiaceae; Clostridium	0	0	0	0	0	0	0	0	2	0	0	0	0	0	0	0	0	0	0	0	0	0	0	0	0	0	0	0	0	0	0	0	0	0	0	0	0	0	0	0	0	0	0	0	0	0	0	0
denovo295	Unassigned	0	0	0	0	0	1	1	1	1	0	0	0	0	0	0	0	0	0	0	0	2	0	0	0	0	3	2	0	0	0	0	0	1	0	0	0	0	0	0	0	0	0	0	0	0	1	0	0
denovo294	Bacteria; Firmicutes; Clostridia; Clostridiales; Ruminococcaceae; Anaerotruncus; Anaerotruncus colihominis	0	0	2	0	0	0	0	1	0	0	0	1	0	1	1	0	0	0	0	3	0	0	0	0	0	8	4	1	5	0	0	0	0	1	0	1	0	0	0	0	0	0	1	0	0	0	2	0
denovo675	Bacteria; Firmicutes; Bacilli; Lactobacillales; Lactobacillaceae; Lactobacillus; Lactobacillus intestinalis	0	0	0	0	0	0	0	0	0	0	0	0	0	0	0	0	0	0	0	0	0	0	0	0	0	0	0	0	0	1	0	0	0	0	0	0	0	0	0	0	0	0	0	0	0	0	0	0
denovo674	Bacteria; Firmicutes; Clostridia; Clostridiales; Lachnospiraceae; Blautia; Blautia glucerasea	0	0	0	0	0	0	0	0	0	1	0	0	0	0	0	0	0	0	0	0	0	0	0	0	0	0	0	0	0	4	17	1	0	0	0	0	0	1	0	0	0	0	0	0	0	0	1	0
denovo677	Bacteria; Firmicutes; Clostridia; Clostridiales; Ruminococcaceae	0	0	0	0	0	0	0	0	0	0	0	0	0	0	0	0	0	0	1	0	0	0	0	0	0	0	0	0	0	2	2	1	0	1	0	0	0	1	0	0	0	0	0	0	0	0	0	0
denovo676	Unassigned	0	0	0	0	0	0	0	0	0	0	0	0	0	0	0	0	0	0	0	0	0	0	0	0	0	0	0	0	0	1	0	0	0	0	0	0	0	0	0	0	0	0	0	0	0	0	0	0
denovo671	Unassigned	0	0	0	0	0	0	0	0	0	0	0	0	0	0	2	0	0	0	1	0	0	0	0	0	0	0	0	0	0	2	0	4	0	0	0	0	0	0	0	0	0	0	0	0	0	0	0	0
denovo670	Bacteria; Firmicutes; Clostridia; Clostridiales; Clostridiaceae; Clostridium; Clostridium sp. 826	0	0	0	0	0	0	0	0	1	1	2	2	0	0	7	0	0	0	0	0	0	0	0	2	1	0	0	0	0	2	1	2	0	0	0	0	0	0	1	0	1	0	0	1	0	1	0	0
denovo673	Bacteria; Firmicutes; Clostridia; Clostridiales; Clostridiaceae; Clostridium	0	0	0	0	0	0	0	0	0	0	0	0	0	0	0	0	0	0	0	0	0	0	0	0	0	0	0	0	0	1	0	0	0	0	0	0	0	0	0	0	0	0	0	0	0	0	0	0
denovo672	Bacteria; Firmicutes; Clostridia; Clostridiales; Lachnospiraceae; Lachnoclostridium; [Clostridium] clostridioforme	0	0	0	0	0	0	0	0	0	0	0	0	0	0	0	0	0	0	0	0	0	0	0	0	0	0	0	0	0	1	0	0	0	0	0	0	0	0	0	0	0	0	0	0	0	0	0	0
denovo679	Bacteria; Firmicutes; Clostridia; Clostridiales; Lachnospiraceae; Blautia	0	0	0	0	0	0	0	0	0	0	0	0	0	0	0	0	0	0	0	0	0	0	0	0	0	0	1	0	0	1	0	0	0	0	0	0	0	0	0	0	0	0	0	1	1	0	0	0
denovo678	Unassigned	0	0	0	0	0	0	0	0	0	0	0	0	0	0	0	0	0	0	0	0	0	0	0	0	0	0	0	0	0	1	0	0	0	0	0	0	0	0	0	0	0	0	0	0	0	0	0	0
denovo709	Bacteria; Firmicutes; Bacilli; Lactobacillales; Lactobacillaceae; Lactobacillus; Lactobacillus intestinalis	0	0	0	0	0	0	0	0	0	0	0	0	0	0	0	0	0	0	0	0	0	0	0	0	0	0	0	0	0	1	1	0	0	0	0	0	0	0	0	0	0	0	0	0	0	0	0	0
denovo708	Bacteria; Actinobacteria; Actinobacteria; Bifidobacteriales; Bifidobacteriaceae; Bifidobacterium	0	0	0	0	0	0	0	0	0	0	0	0	0	0	0	0	0	0	0	0	0	0	0	0	0	0	0	0	0	0	1	0	0	0	0	0	0	0	0	0	0	0	0	0	0	0	0	0
denovo701	Unassigned	0	0	0	0	0	0	0	0	0	0	0	0	0	0	0	0	0	0	0	0	0	0	0	0	0	1	0	0	0	0	1	0	1	0	0	0	0	0	1	1	0	0	0	0	0	0	0	0
denovo700	Unassigned	0	0	0	0	0	0	0	0	0	0	0	0	0	0	0	0	0	0	0	0	0	0	0	0	0	0	0	0	0	0	1	0	0	0	0	0	0	0	0	0	0	0	0	0	0	0	0	0
denovo703	Bacteria; Firmicutes; Clostridia; Clostridiales; Lachnospiraceae; Blautia	0	0	0	0	1	1	0	0	0	14	2	3	1	0	11	0	14	1	34	22	0	6	23	11	3	19	6	0	15	15	78	33	1	14	18	15	3	35	14	19	28	15	19	2	3	1	15	17
denovo702	Bacteria; Firmicutes; Clostridia; Clostridiales; Lachnospiraceae	0	0	0	0	0	0	0	0	0	0	1	0	0	0	1	0	2	0	0	0	0	1	0	0	0	1	0	0	2	0	3	0	0	0	0	1	1	0	0	0	0	0	0	0	0	0	0	2
denovo705	Unassigned	0	0	0	0	0	0	0	0	0	0	0	0	0	0	0	0	0	0	0	0	0	0	0	0	0	0	0	0	0	0	1	0	0	0	0	0	0	0	0	0	0	0	0	0	0	0	0	0
denovo704	Unassigned	0	0	0	0	0	0	0	0	0	0	0	0	0	0	0	0	0	0	0	0	0	0	0	0	0	0	0	0	0	0	1	0	0	0	0	0	0	0	0	0	0	0	0	0	0	0	0	0
denovo707	Bacteria; Firmicutes; Clostridia; Clostridiales; Lachnospiraceae; Marvinbryantia; Marvinbryantia formatexigens	0	0	0	0	0	0	0	0	0	3	0	0	0	0	0	0	16	0	10	0	0	0	4	0	0	0	0	0	1	10	12	11	0	22	0	0	0	11	0	0	0	0	0	2	7	0	0	0
denovo706	Bacteria; Firmicutes; Clostridia; Clostridiales; Lachnospiraceae; Blautia	0	0	0	0	0	0	0	0	0	1	2	0	0	0	0	0	0	0	0	0	0	0	0	0	0	0	0	0	0	0	2	0	0	0	0	0	0	0	0	0	0	0	0	0	0	0	0	0
denovo1350	Unassigned	0	0	0	0	0	0	0	0	0	0	0	0	0	0	0	0	0	0	0	0	0	0	1	0	0	0	0	0	0	0	0	0	1	0	0	0	0	0	2	0	0	0	0	0	0	1	1	0
denovo1351	Bacteria; Bacteroidetes; Bacteroidia; Bacteroidales; Porphyromonadaceae; Odoribacter; Odoribacter splanchnicus	0	0	0	0	0	0	0	0	0	0	0	0	0	0	0	0	0	0	0	0	0	0	0	0	0	0	0	0	0	0	0	0	1	0	0	0	0	0	0	0	0	0	0	0	0	0	0	0
denovo1352	Unassigned	0	0	0	0	0	0	0	0	0	0	0	0	0	0	0	0	0	0	0	0	0	0	0	0	0	0	0	0	0	0	0	0	1	0	0	0	0	0	0	0	0	0	0	0	0	0	0	0
denovo1353	Bacteria; Firmicutes; Bacilli; Lactobacillales; Lactobacillaceae; Lactobacillus; Lactobacillus pontis	0	0	0	0	0	0	0	0	0	0	0	0	0	0	0	0	0	0	0	0	0	0	0	0	0	0	0	0	0	0	0	0	1	0	0	0	0	0	0	0	0	0	0	0	0	0	0	0
denovo1354	Bacteria; Firmicutes; Bacilli; Lactobacillales; Lactobacillaceae; Lactobacillus; Lactobacillus reuteri SD2112	0	0	0	0	0	0	0	0	0	0	0	0	0	0	0	0	0	0	0	0	0	0	0	0	0	0	0	0	0	0	0	0	0	1	0	0	0	0	0	0	0	0	0	0	0	0	0	0
denovo1355	Bacteria; Firmicutes; Bacilli; Lactobacillales; Lactobacillaceae; Lactobacillus; Lactobacillus intestinalis	0	0	0	0	0	0	0	0	0	0	0	0	0	0	0	0	0	0	0	0	0	0	0	0	0	0	0	0	0	0	0	0	0	1	0	0	0	0	0	0	0	0	0	0	0	0	0	0
denovo1356	Bacteria; Firmicutes; Clostridia; Clostridiales; Clostridiaceae; Clostridium	0	0	0	0	0	0	0	0	0	0	0	0	0	0	0	0	0	0	0	0	0	0	0	0	0	0	0	0	0	0	0	0	0	1	0	0	0	0	0	0	0	0	0	0	0	0	0	0
denovo1357	Bacteria; Firmicutes; Clostridia; Clostridiales; Clostridiaceae; Clostridium	0	0	0	0	0	0	0	0	0	0	0	0	0	0	0	0	0	0	0	0	0	0	0	0	0	0	0	0	0	0	0	0	0	1	0	0	0	0	0	0	0	0	0	0	0	0	0	0
denovo1053	Bacteria; Firmicutes; Clostridia; Clostridiales; Lachnospiraceae; Lachnoclostridium	0	0	2	0	0	0	0	0	1	2	0	0	0	0	0	0	1	0	0	0	0	0	0	0	0	1	0	0	0	0	0	0	0	2	4	0	0	1	2	1	0	1	0	0	0	0	0	0
denovo1052	Bacteria; Firmicutes; Clostridia; Clostridiales; Lachnospiraceae; Lachnoclostridium; [Clostridium] lavalense	0	0	1	5	0	0	0	0	1	1	0	0	0	0	0	0	0	0	0	0	0	0	0	0	0	0	0	0	0	0	0	0	1	1	0	0	0	0	0	0	0	0	0	0	0	0	0	0
denovo321	Bacteria; Bacteroidetes; Bacteroidia; Bacteroidales; Porphyromonadaceae; Parabacteroides; Parabacteroides merdae	0	0	0	0	0	0	0	0	0	0	0	0	0	0	0	0	0	0	0	0	0	0	0	1	0	0	0	1	0	0	1	0	0	0	0	0	0	0	1	0	0	0	0	0	0	0	0	0
denovo851	Unassigned	0	0	0	0	0	0	0	0	0	0	1	0	0	0	0	0	0	0	0	0	0	0	0	0	0	0	0	0	0	0	0	0	0	0	0	0	0	0	0	0	0	0	0	0	0	0	0	0
denovo850	Unassigned	0	0	0	0	0	0	0	0	0	0	1	0	0	0	0	0	0	0	0	0	0	0	0	0	0	0	0	0	0	0	0	0	0	0	0	0	0	0	0	0	0	0	0	0	0	0	0	0
denovo853	Unassigned	0	0	0	0	0	0	0	0	0	0	1	0	0	0	0	0	0	0	0	0	0	0	0	0	0	0	0	0	0	0	0	0	0	0	0	0	0	0	0	0	0	0	0	0	0	0	0	0
denovo852	Bacteria; Firmicutes; Bacilli; Lactobacillales; Lactobacillaceae; Lactobacillus; Lactobacillus murinus	0	0	0	0	0	0	0	0	0	0	1	0	0	0	0	0	0	0	0	0	0	0	0	0	0	0	0	0	0	0	0	0	0	0	0	0	0	0	0	0	0	0	1	0	0	0	0	0
denovo855	Bacteria; Firmicutes; Bacilli; Lactobacillales; Lactobacillaceae; Lactobacillus; Lactobacillus hamsteri	0	0	2	1	1	0	0	0	0	1	0	0	0	1	0	0	1	1	0	1	0	0	0	2	1	0	0	0	0	0	0	2	0	2	1	0	2	0	0	3	0	3	1	2	0	0	0	2
denovo854	Bacteria; Firmicutes; Clostridia; Clostridiales; Lachnospiraceae; Lachnoclostridium	0	0	0	1	0	0	0	1	0	1	2	1	0	3	4	0	1	0	0	0	0	0	2	1	0	0	0	0	0	0	0	0	1	1	1	0	0	0	0	0	2	1	0	2	2	1	0	2
denovo857	Bacteria; Firmicutes; Clostridia; Clostridiales; Clostridiaceae; Clostridium	0	0	0	0	1	0	0	0	0	0	0	0	0	0	0	0	0	0	0	0	0	0	0	0	0	0	0	0	0	0	0	0	0	0	0	0	0	0	0	0	0	0	0	0	0	0	0	0
denovo856	Bacteria; Firmicutes; Clostridia; Clostridiales; Clostridiaceae; Clostridium	0	0	0	0	1	0	0	0	0	0	0	0	0	0	0	0	0	0	0	0	0	0	0	0	0	0	0	0	0	0	0	0	0	0	0	0	0	0	0	0	0	0	0	0	0	0	0	0
denovo859	Bacteria; Bacteroidetes; Bacteroidia; Bacteroidales; Bacteroidaceae; Bacteroides	0	0	0	0	0	0	0	0	0	0	1	0	0	0	0	0	0	0	0	0	0	0	0	0	0	0	0	0	0	0	0	0	0	0	0	0	0	0	0	0	0	0	0	0	0	0	0	0
denovo858	Unassigned	0	0	0	0	0	0	0	0	0	0	1	0	0	0	0	0	0	0	0	0	0	0	0	0	0	0	0	0	0	0	0	0	0	0	0	0	0	0	0	0	0	0	0	0	0	0	0	0
denovo1242	Bacteria; Firmicutes; Clostridia; Clostridiales; Lachnospiraceae; Blautia	0	0	0	0	0	0	0	0	0	0	0	0	0	0	0	0	0	0	0	0	0	0	5	0	3	0	0	0	0	0	0	0	1	0	1	0	1	5	0	0	0	2	2	0	0	0	0	2
denovo1059	Unassigned	0	0	0	0	0	0	0	1	0	0	0	0	0	0	0	0	0	0	0	0	0	0	0	0	0	0	0	0	0	0	0	0	0	0	0	0	0	0	0	0	0	0	0	0	0	0	0	0
denovo328	Bacteria; Firmicutes; Bacilli; Lactobacillales; Lactobacillaceae; Lactobacillus; Lactobacillus reuteri	0	0	0	0	0	0	1	3	0	0	1	0	1	1	0	0	0	0	1	0	0	0	2	0	1	0	0	0	2	3	2	1	0	1	0	0	0	0	0	1	0	1	0	0	0	1	1	1
denovo1243	Bacteria; Firmicutes; Bacilli; Lactobacillales; Lactobacillaceae; Lactobacillus; Lactobacillus intestinalis	0	0	0	0	0	0	0	0	0	0	0	0	0	0	0	0	0	0	0	0	0	0	0	0	0	0	0	0	0	0	0	0	0	0	0	0	0	0	0	0	0	0	0	0	0	0	0	1
denovo1074	Unassigned	0	1	0	0	0	0	0	0	0	0	0	0	0	0	0	0	0	0	0	0	0	0	0	0	0	0	0	0	0	0	0	0	0	0	0	0	0	0	0	0	0	0	0	0	0	0	0	0
denovo1529	Unassigned	0	0	0	0	0	0	0	0	0	0	0	0	0	0	0	0	0	0	1	0	0	0	0	0	0	0	3	0	0	0	0	0	0	0	0	0	0	0	0	0	0	0	0	0	0	0	0	0
denovo1528	Unassigned	0	0	0	0	0	0	0	0	0	0	0	0	0	0	0	0	0	0	0	0	0	0	0	0	0	0	1	0	0	0	0	0	0	0	0	0	0	0	0	0	0	0	0	0	0	0	0	0
denovo1527	Unassigned	0	0	0	0	0	0	0	0	0	0	0	0	0	0	0	0	0	0	0	0	0	0	0	0	0	0	1	0	0	0	0	0	0	0	0	0	0	0	0	0	0	0	0	0	0	0	0	0
denovo1526	Bacteria; Firmicutes; Clostridia; Clostridiales; Lachnospiraceae; Lachnoclostridium; [Clostridium] saccharolyticum	0	0	0	0	0	0	0	0	0	0	0	0	0	0	0	0	0	0	0	0	0	0	0	0	0	1	0	0	0	0	0	0	0	0	0	0	0	0	0	0	0	0	0	0	0	0	0	0
denovo1525	Bacteria; Firmicutes; Clostridia; Clostridiales	0	0	0	0	0	0	0	0	0	0	0	0	0	0	0	0	0	0	0	0	0	0	0	0	0	2	0	0	0	0	0	0	0	0	0	0	0	0	0	0	0	0	0	0	0	0	0	0
denovo1524	Unassigned	0	0	0	0	0	0	0	0	0	0	0	0	0	0	0	0	0	0	0	0	0	0	0	0	0	1	0	0	0	0	0	0	0	0	0	0	0	0	0	0	0	0	0	0	0	0	0	0
denovo1523	Unassigned	0	0	0	0	0	0	0	0	0	0	0	0	0	0	0	0	0	0	0	0	0	0	0	0	0	1	0	0	0	0	0	0	0	0	0	0	0	0	0	0	0	0	0	0	0	0	0	0
denovo1522	Bacteria; Firmicutes; Clostridia; Clostridiales; Clostridiaceae; Clostridium; Clostridium sp. 826	0	0	0	0	0	0	0	0	0	0	0	0	0	0	0	0	0	0	0	0	0	0	0	0	0	1	0	0	0	0	0	0	0	0	0	0	0	0	0	0	0	0	0	0	0	0	0	0
denovo1521	Unassigned	0	0	0	0	0	0	0	0	0	0	0	0	0	0	0	0	0	0	0	0	0	0	0	0	0	1	0	0	0	0	0	0	0	0	0	0	0	0	0	0	0	0	0	0	0	0	0	0
denovo1520	Bacteria; Firmicutes; Bacilli; Lactobacillales; Lactobacillaceae; Lactobacillus; Lactobacillus intestinalis	0	0	0	0	0	0	0	0	0	0	0	0	0	0	0	0	0	0	0	0	0	0	0	0	0	1	0	0	0	0	0	0	0	0	0	0	0	0	0	0	0	0	0	0	0	0	0	0
denovo1413	Unassigned	0	0	0	0	0	0	0	0	0	0	0	0	0	0	0	0	0	0	0	0	0	0	0	0	0	0	0	0	0	0	0	1	0	0	0	0	0	0	1	0	0	0	0	0	0	0	1	0
denovo1412	Bacteria; Firmicutes; Clostridia; Clostridiales	0	0	0	0	0	0	0	0	0	0	0	0	0	0	0	0	2	6	1	1	0	0	1	1	2	3	1	0	0	0	0	0	0	0	0	1	3	6	3	0	0	0	0	0	3	1	9	0
denovo1411	Unassigned	0	0	0	0	0	0	0	0	0	0	0	0	0	0	0	0	0	0	0	0	0	0	0	0	0	0	0	0	0	0	0	0	0	0	0	0	0	0	1	0	0	0	0	0	0	0	0	0
denovo1410	Unassigned	0	0	0	0	0	0	0	0	0	0	0	0	0	0	0	0	0	0	0	0	0	0	0	0	0	0	0	0	0	0	0	0	0	0	0	0	0	0	1	0	0	0	0	0	0	0	0	0
denovo1417	Unassigned	0	0	0	0	0	0	0	0	0	0	0	0	0	0	0	0	0	0	0	0	0	0	0	0	0	0	0	0	0	0	0	0	0	0	0	0	0	0	1	0	0	0	0	0	0	0	0	0
denovo1416	Unassigned	0	0	0	0	0	0	0	0	0	0	0	0	0	0	0	0	0	0	0	0	0	0	0	0	0	0	0	0	0	0	0	0	0	0	0	0	0	0	1	0	0	0	0	0	0	0	0	0
denovo1415	Bacteria; Firmicutes; Clostridia; Clostridiales; Clostridiaceae; Clostridium	0	0	0	0	0	0	0	0	0	0	0	0	0	0	0	0	0	0	0	0	0	0	0	0	0	0	0	0	0	0	0	0	0	0	0	0	0	0	1	0	0	0	0	0	0	0	0	0
denovo1414	Bacteria; Firmicutes; Clostridia; Clostridiales; Lachnospiraceae	0	0	0	0	0	0	0	0	0	0	0	0	0	0	0	0	0	0	0	0	0	0	0	0	0	0	0	0	0	0	0	0	0	0	0	0	0	0	1	0	0	0	0	0	0	0	0	0
denovo1419	Unassigned	0	0	0	0	0	0	0	0	0	0	0	0	0	0	0	0	0	0	0	0	0	0	0	0	0	0	0	0	0	0	0	0	0	0	0	0	0	0	1	0	0	0	0	0	0	0	0	0
denovo1418	Bacteria; Bacteroidetes; Bacteroidia; Bacteroidales; Bacteroidaceae; Bacteroides; Bacteroides sartorii	0	0	0	0	0	0	0	0	0	0	0	0	0	0	0	0	0	0	0	0	0	0	0	0	0	0	0	0	0	0	0	0	0	0	0	0	0	0	1	0	0	0	0	0	0	0	0	0
denovo1255	Unassigned	0	0	0	0	0	0	0	0	0	0	0	0	0	0	0	0	0	0	0	0	0	0	0	0	0	0	0	0	0	0	0	0	0	0	0	0	0	0	0	1	0	0	0	0	0	0	0	0
denovo1254	Unassigned	0	0	0	0	0	0	0	0	0	0	0	0	0	0	0	0	0	0	0	0	0	0	0	2	1	0	0	0	0	0	0	0	1	0	0	0	0	0	0	1	0	0	0	0	0	2	2	0
denovo1257	Bacteria; Firmicutes; Bacilli; Lactobacillales; Lactobacillaceae; Lactobacillus; Lactobacillus intestinalis	0	0	0	0	0	0	0	0	0	0	0	0	0	0	0	0	15	19	13	8	0	0	1	17	13	6	3	0	0	0	0	12	7	18	19	35	29	13	9	7	0	19	11	12	10	14	15	3
denovo1256	Bacteria; Firmicutes; Bacilli; Lactobacillales; Lactobacillaceae; Lactobacillus; Lactobacillus johnsonii	0	0	0	0	0	0	0	0	0	0	0	0	0	0	0	0	0	0	0	0	0	0	0	0	0	0	0	0	0	0	0	0	0	0	0	0	0	0	0	1	0	0	0	0	0	0	0	0
denovo1251	Bacteria; Firmicutes; Bacilli; Lactobacillales; Lactobacillaceae; Lactobacillus; Lactobacillus reuteri	0	0	0	0	0	0	0	0	0	0	0	0	0	0	0	0	0	2	0	1	0	0	0	0	1	0	0	0	0	0	0	0	0	1	0	0	0	1	0	1	0	0	1	0	2	0	0	0
denovo1250	Unassigned	0	0	0	0	0	0	0	0	0	0	0	0	0	0	0	0	0	0	0	0	0	0	0	0	0	0	0	0	0	0	0	0	0	0	0	0	0	0	0	1	0	0	0	0	0	0	0	0
denovo1253	Unassigned	0	0	0	0	0	0	0	0	0	0	0	0	0	0	0	0	0	0	0	0	0	0	0	0	0	0	0	0	0	0	0	0	0	0	0	0	0	0	0	1	0	0	0	0	0	0	0	0
denovo449	Unassigned	0	0	0	0	0	0	0	3	0	0	0	0	0	0	0	0	0	0	0	0	0	0	0	0	0	0	0	0	0	0	1	0	0	0	0	0	0	0	0	1	0	1	0	0	0	0	0	1
denovo446	Unassigned	0	0	0	0	0	0	0	2	0	1	0	0	1	0	0	0	0	0	0	0	0	0	0	0	0	0	0	0	0	0	0	0	0	0	0	0	0	0	0	0	0	0	0	0	3	0	0	0
denovo447	Bacteria; Firmicutes; Clostridia; Clostridiales; Lachnospiraceae; Lachnoclostridium; [Clostridium] scindens	0	0	0	0	0	0	0	1	0	0	0	0	0	0	0	0	0	0	1	0	0	0	0	0	0	1	0	0	0	0	0	0	0	0	0	0	0	0	0	0	0	0	0	0	0	0	1	0
denovo444	Bacteria; Firmicutes; Clostridia; Clostridiales; Lachnospiraceae; Lachnoclostridium; [Clostridium] clostridioforme	0	0	0	0	0	0	0	1	0	0	0	0	0	0	0	0	0	0	0	0	0	0	0	0	0	0	0	0	0	0	0	0	0	0	0	0	0	0	0	0	0	0	0	0	0	0	0	0
denovo445	Bacteria; Firmicutes; Clostridia; Clostridiales; Clostridiaceae; Clostridium	0	0	1	0	0	1	0	1	0	1	0	0	0	0	0	0	2	0	0	1	0	0	0	0	0	0	0	0	0	0	0	0	0	1	0	0	0	0	0	0	0	0	0	0	0	0	0	0
denovo442	Bacteria; Firmicutes; Bacilli; Lactobacillales; Lactobacillaceae; Lactobacillus; Lactobacillus intestinalis	0	0	0	0	0	0	0	1	0	0	0	0	0	0	0	0	0	1	0	0	1	0	0	0	0	0	2	0	0	3	0	0	0	0	0	0	0	0	0	0	1	2	0	0	0	0	0	1
denovo443	Bacteria; Firmicutes; Clostridia; Clostridiales; Lachnospiraceae; Lachnoclostridium	0	0	0	0	0	0	0	1	0	0	0	0	0	0	0	0	0	0	0	0	0	0	0	0	0	0	0	0	0	0	0	0	0	0	0	0	0	0	0	0	0	0	0	0	0	0	0	0
denovo440	Unassigned	0	0	0	0	0	0	0	1	0	0	0	0	0	0	0	0	0	0	0	0	0	0	0	0	0	0	0	0	0	0	0	0	0	0	0	0	0	0	0	0	0	0	0	0	0	0	0	0
denovo441	Bacteria; Firmicutes; Clostridia; Clostridiales; Lachnospiraceae; Lachnoclostridium; [Clostridium] polysaccharolyticum	0	0	0	0	0	0	0	2	0	0	0	1	0	0	0	0	0	0	0	0	0	0	0	0	0	0	0	0	0	0	0	0	0	0	0	0	0	0	0	0	0	0	0	0	0	0	0	0
denovo288	Unassigned	0	0	0	0	0	0	0	0	0	0	0	0	0	0	0	4	0	0	0	0	0	0	0	0	0	7	5	0	0	0	0	0	0	0	0	0	0	0	0	0	0	0	0	0	0	0	0	0
denovo289	Bacteria; Firmicutes; Clostridia; Clostridiales; Lachnospiraceae; Tyzzerella	0	0	1	0	0	0	0	0	0	1	3	0	0	0	0	0	0	0	0	0	0	0	0	0	0	0	0	0	0	0	0	0	0	0	0	0	0	0	0	0	0	0	0	0	0	0	0	0
denovo284	Bacteria; Firmicutes; Clostridia; Clostridiales; UNDEFINED; Flavonifractor; Flavonifractor plautii	0	0	0	0	1	0	0	2	0	4	0	2	1	0	0	0	1	1	0	0	0	0	0	0	0	2	1	5	1	3	0	0	2	0	0	2	1	0	2	0	2	0	0	0	1	0	2	0
denovo285	Bacteria; Firmicutes; Clostridia; Clostridiales; Clostridiaceae; Clostridium	0	0	0	1	0	0	0	0	0	1	3	0	1	1	0	1	0	0	0	0	0	0	0	0	2	0	0	1	1	0	2	0	0	0	0	1	0	0	0	0	1	0	0	1	0	0	0	1
denovo286	Bacteria; Firmicutes; Clostridia; Clostridiales; Ruminococcaceae; Oscillospira; Oscillospira guilliermondii	0	0	2	0	1	0	1	3	3	0	1	3	0	1	1	0	0	0	0	0	1	0	0	0	0	1	3	0	2	1	0	0	1	0	0	0	0	1	0	0	0	0	0	1	1	0	0	0
denovo287	Bacteria; Actinobacteria; Coriobacteriia; Eggerthellales; Eggerthellaceae; Gordonibacter; Gordonibacter pamelaeae 7-10-1-b	0	2	0	1	0	5	0	2	1	2	0	0	1	1	1	0	1	0	0	0	0	0	0	0	0	0	0	0	0	0	0	0	0	0	0	0	0	0	2	2	1	0	0	0	2	0	0	1
denovo280	Bacteria; Firmicutes; Clostridia; Clostridiales; Lachnospiraceae; Blautia; [Ruminococcus] torques	0	0	2	0	0	1	1	0	3	2	0	0	0	0	1	0	0	0	0	0	0	0	0	3	0	0	0	0	0	0	0	0	1	1	3	0	1	1	0	0	0	0	0	3	0	0	0	0
denovo281	Bacteria; Firmicutes; Clostridia; Clostridiales; Ruminococcaceae; Ruminiclostridium; [Eubacterium] siraeum	2	0	3	0	0	4	2	1	16	0	0	3	0	0	0	0	0	0	0	0	0	0	1	0	0	0	0	0	0	0	0	0	0	0	0	0	0	0	0	0	0	0	0	0	0	0	0	0
denovo282	Bacteria; Firmicutes; Clostridia; Clostridiales; Lachnospiraceae; Lachnoclostridium; [Clostridium] scindens	0	0	1	2	0	0	1	2	0	0	4	0	2	0	0	0	1	1	0	1	0	0	0	0	0	2	0	0	0	0	0	0	0	0	0	0	0	1	0	0	0	0	0	0	0	1	0	0
denovo283	Bacteria; Firmicutes; Bacilli; Bacillales; Staphylococcaceae; Staphylococcus	1	0	5	1	1	0	1	0	1	0	0	0	0	0	1	0	2	0	0	0	0	1	0	0	1	4	0	0	2	0	0	0	0	0	0	0	0	0	1	1	0	1	0	1	0	0	2	0
denovo666	Bacteria; Firmicutes; Clostridia; Clostridiales	0	0	0	0	0	0	0	0	0	0	0	0	0	1	0	0	0	0	0	0	1	0	0	0	0	0	0	0	0	0	1	0	0	0	0	0	0	0	0	0	0	0	0	0	0	0	1	0
denovo667	Bacteria; Proteobacteria; Deltaproteobacteria; Desulfovibrionales; Desulfovibrionaceae; Bilophila; Bilophila wadsworthia	0	0	0	0	0	0	0	0	0	0	0	0	0	0	0	0	0	0	0	0	1	0	0	0	0	0	0	0	0	0	0	0	0	0	0	0	0	0	0	0	0	0	0	0	0	0	0	0
denovo664	Bacteria; Firmicutes; Clostridia; Clostridiales; Lachnospiraceae; Fusicatenibacter; Fusicatenibacter saccharivorans	0	0	0	1	0	0	0	0	0	1	0	0	0	1	0	0	33	0	13	0	1	0	15	2	0	0	0	0	3	39	33	21	0	25	0	3	0	5	0	0	0	0	0	3	4	0	0	1
denovo665	Bacteria; Firmicutes; Clostridia; Clostridiales; Lachnospiraceae; Blautia; Blautia glucerasea	0	0	0	0	0	0	0	0	0	0	0	0	0	0	0	0	0	0	0	0	1	0	0	0	0	0	0	0	0	0	0	0	0	0	0	0	0	0	0	0	0	0	0	0	0	0	0	0
denovo662	Bacteria; Firmicutes; Clostridia; Clostridiales	0	0	0	0	0	0	0	0	1	0	1	0	0	0	0	0	0	0	0	0	1	0	0	0	0	1	0	0	0	0	0	0	0	0	1	0	0	0	0	0	0	0	0	0	0	0	0	0
denovo663	Bacteria; Firmicutes; Clostridia; Clostridiales; Clostridiaceae; Clostridium	0	0	0	0	0	0	0	0	2	0	0	0	1	0	0	0	0	0	0	0	1	0	0	0	0	0	0	0	0	0	0	0	0	0	0	0	0	0	0	0	1	0	0	0	0	0	0	0
denovo660	Bacteria; Firmicutes; Clostridia; Clostridiales; Lachnospiraceae; Blautia; Blautia schinkii	0	0	0	0	0	0	0	0	0	0	0	0	0	0	0	0	0	0	0	0	1	0	0	0	0	0	0	0	0	0	0	0	0	0	0	0	0	0	0	0	0	0	0	0	0	0	0	0
denovo661	Bacteria; Firmicutes; Bacilli; Bacillales; Bacillaceae; Bacillus; Bacillus subtilis	0	0	0	0	0	0	0	0	0	0	0	0	0	0	0	0	1	0	0	0	1	0	0	0	0	0	0	0	0	0	0	0	0	0	0	0	0	0	0	1	0	0	0	0	0	0	0	0
denovo668	Bacteria; Firmicutes; Clostridia; Clostridiales; Oscillospiraceae; Oscillibacter	0	0	1	0	0	0	0	0	0	0	0	0	0	0	0	0	0	0	0	0	1	0	0	0	0	0	0	0	0	0	0	0	0	0	0	0	0	0	0	0	0	0	0	0	0	0	0	0
denovo669	Bacteria; Firmicutes; Clostridia; Clostridiales; Lachnospiraceae; Lachnoclostridium; [Clostridium] symbiosum	0	0	0	0	0	0	0	0	0	0	0	0	0	0	0	0	0	0	0	0	0	0	0	0	0	0	0	0	0	2	0	0	0	0	0	0	0	0	1	0	0	0	0	0	0	0	0	0
denovo1228	Unassigned	0	0	0	0	0	0	0	0	0	0	0	0	0	0	0	0	0	0	0	1	0	0	0	0	0	0	0	0	0	0	0	0	0	0	0	0	0	0	0	0	1	0	0	0	0	0	0	0
denovo1229	Unassigned	0	0	0	0	0	0	0	0	0	0	0	0	0	0	0	0	0	0	0	0	0	0	0	0	0	0	0	0	0	0	0	1	0	0	0	0	0	0	0	0	1	0	0	0	0	0	0	0
denovo718	Unassigned	0	0	0	0	0	0	0	0	0	0	0	0	0	0	0	0	0	0	0	0	0	0	0	0	0	0	0	0	1	0	1	0	0	0	0	0	0	0	0	0	0	0	0	0	0	0	0	0
denovo719	Bacteria; Firmicutes; Clostridia; Clostridiales; Lachnospiraceae; Lachnoclostridium; [Clostridium] clostridioforme	0	0	0	0	0	0	0	0	0	0	0	0	0	0	0	0	0	0	0	0	0	0	0	0	0	0	0	0	0	0	1	1	0	0	0	0	0	0	0	0	0	0	0	0	0	0	0	0
denovo712	Unassigned	0	0	0	0	0	0	0	0	0	0	0	0	0	0	0	0	0	0	0	0	0	0	0	0	0	0	0	0	0	0	1	0	0	0	0	0	0	0	0	0	0	0	0	0	0	0	0	0
denovo713	Bacteria; Firmicutes; Bacilli; Lactobacillales; Lactobacillaceae; Lactobacillus; Lactobacillus reuteri	0	0	0	0	0	0	0	0	0	0	0	2	0	0	0	0	0	1	0	0	0	0	0	0	0	0	0	0	0	0	1	2	0	0	0	0	0	0	2	0	0	3	0	0	1	0	0	0
denovo710	Unassigned	0	0	0	0	0	0	0	0	0	0	0	0	0	0	0	0	0	0	0	0	0	0	0	0	0	0	0	0	0	0	1	0	0	0	0	0	0	0	0	0	0	0	0	0	0	0	0	0
denovo711	Unassigned	0	0	0	0	0	0	0	0	0	0	0	0	0	0	0	0	0	0	0	0	0	0	0	0	0	0	0	0	0	0	1	1	0	0	0	0	0	0	0	0	0	0	0	0	0	0	0	0
denovo716	Bacteria; Firmicutes; Clostridia; Clostridiales; Lachnospiraceae; Blautia; Blautia glucerasea	0	0	0	0	0	0	0	0	0	0	0	0	0	0	0	0	0	0	0	0	0	0	0	0	0	0	0	0	0	0	1	0	0	0	0	0	0	0	0	0	0	0	0	0	0	0	0	0
denovo717	Bacteria; Firmicutes; Clostridia; Clostridiales; Lachnospiraceae; Blautia; Blautia schinkii	0	0	0	0	0	0	0	0	0	0	0	0	0	1	2	0	3	1	1	3	0	0	1	0	5	0	0	0	2	1	1	1	0	0	1	1	0	2	0	0	1	2	7	1	0	1	0	0
denovo714	Bacteria; Firmicutes; Clostridia; Clostridiales; Lachnospiraceae; Blautia; [Ruminococcus] gnavus	0	3	0	0	0	0	0	0	0	1	0	0	0	0	0	0	0	0	0	8	0	6	1	0	1	0	1	0	4	3	3	4	7	1	3	2	0	0	0	0	7	0	0	2	2	0	1	2
denovo715	Unassigned	0	0	0	0	0	0	0	0	0	0	0	0	0	0	0	0	0	0	0	0	0	0	0	0	0	0	0	0	0	0	1	0	0	0	0	0	1	0	0	0	2	1	0	0	0	0	0	0
denovo1222	Unassigned	0	0	0	0	0	0	0	0	0	0	0	0	0	0	0	0	0	0	0	0	0	0	0	0	0	0	0	0	0	0	0	0	0	0	0	0	0	0	0	0	1	0	0	0	0	0	0	0
denovo188	Unassigned	0	2	0	0	0	0	4	0	1	2	0	3	0	0	0	5	0	0	0	0	0	0	2	28	0	0	0	0	0	0	0	0	0	0	0	0	0	1	0	0	0	0	0	0	1	5	0	0
denovo842	Bacteria; Firmicutes; Clostridia; Clostridiales; Ruminococcaceae	0	0	0	0	1	0	0	0	0	0	0	0	0	0	0	0	0	0	0	0	0	0	0	1	0	0	0	0	0	0	0	0	0	0	0	0	0	0	0	0	0	0	0	0	0	0	0	0
denovo843	Bacteria; Firmicutes; Clostridia; Clostridiales; Lachnospiraceae	0	0	0	0	0	0	0	0	0	0	1	0	0	0	0	0	0	0	0	0	0	0	0	0	0	0	0	0	0	0	0	0	0	0	0	0	0	0	0	0	0	0	0	0	0	0	0	0
denovo840	Bacteria; Fusobacteria; Fusobacteriia; Fusobacteriales; Fusobacteriaceae; Fusobacterium; Fusobacterium periodonticum	0	0	0	0	1	0	0	0	0	0	0	0	0	0	0	0	0	0	0	0	0	0	0	0	0	0	0	0	0	0	0	0	0	0	0	0	0	0	0	0	0	0	0	0	0	0	0	0
denovo841	Bacteria; Firmicutes; Clostridia; Clostridiales; Clostridiaceae; Clostridium	0	0	0	2	7	0	0	0	0	1	0	0	0	1	0	0	0	0	0	2	0	0	1	6	1	2	1	0	0	0	0	0	0	0	0	2	2	1	1	0	0	11	0	0	0	0	1	0
denovo846	Unassigned	0	0	0	0	0	0	0	0	0	0	1	0	0	2	0	0	0	0	0	0	0	0	0	0	0	0	0	0	0	0	0	0	0	0	0	0	0	0	0	0	0	0	0	0	0	0	0	0
denovo847	Unassigned	0	0	0	0	0	0	0	0	0	0	1	0	0	0	0	0	0	0	0	0	0	0	0	0	0	0	0	0	0	0	0	0	0	0	0	0	0	0	0	0	0	0	0	0	0	0	0	0
denovo844	Unassigned	0	0	0	0	0	0	0	0	1	0	1	0	0	0	0	0	0	0	0	0	0	0	0	0	0	0	0	0	0	0	0	0	0	0	0	0	0	0	0	0	0	0	0	0	0	0	0	0
denovo845	Bacteria; Firmicutes; Clostridia; Clostridiales; Clostridiaceae; Clostridium	0	0	0	3	0	0	0	1	2	1	1	0	1	1	0	0	3	0	0	0	0	0	0	0	0	4	1	0	0	0	0	0	0	0	0	0	15	2	0	0	1	2	0	0	0	0	0	0
denovo848	Bacteria; Firmicutes; Clostridia; Clostridiales; Eubacteriaceae; Eubacterium; Eubacterium sp. 517	0	1	3	2	0	0	0	0	0	2	1	0	0	0	0	0	0	0	0	0	0	0	0	0	0	0	0	0	0	0	0	0	0	0	0	0	0	0	0	0	0	0	0	0	0	0	0	0
denovo849	Bacteria; Firmicutes; Erysipelotrichia; Erysipelotrichales; Erysipelotrichaceae; Catenibacterium; Catenibacterium mitsuokai	0	0	0	0	0	0	0	0	0	0	1	0	0	0	0	0	0	0	0	0	0	0	0	0	1	0	0	0	0	0	0	0	0	0	0	0	0	0	0	0	0	0	0	0	0	0	0	0
denovo1080	Bacteria; Firmicutes; Clostridia; Clostridiales; Lachnospiraceae; Lachnoclostridium	0	0	0	1	0	0	0	0	1	1	2	0	0	0	0	0	0	0	0	0	0	0	0	0	0	6	0	0	0	0	0	0	1	0	0	0	0	0	0	0	0	0	1	0	0	0	0	0
denovo1081	Unassigned	0	0	0	0	0	0	0	0	1	0	0	0	0	0	0	0	0	0	0	0	0	0	0	0	0	0	0	0	0	0	0	0	0	0	0	0	0	0	0	0	0	0	0	0	0	0	0	0
denovo1082	Bacteria; Firmicutes; Clostridia; Clostridiales; Clostridiaceae; Clostridium	0	0	0	0	0	0	0	0	1	1	0	0	0	0	0	0	0	0	0	0	0	0	0	0	0	0	0	0	0	0	0	0	1	0	0	0	1	0	0	0	1	1	0	0	0	0	0	0
denovo1083	Bacteria; Proteobacteria; Gammaproteobacteria; Pseudomonadales; Pseudomonadaceae; Pseudomonas	0	0	0	1	0	0	0	0	1	0	0	0	0	0	0	0	0	0	0	0	0	0	0	0	0	0	0	0	0	0	0	0	0	0	0	0	0	0	0	0	0	0	0	0	0	0	0	0
denovo1084	Bacteria; Firmicutes; Bacilli; Lactobacillales; Lactobacillaceae; Lactobacillus	0	1	0	0	0	0	0	0	0	0	0	0	0	0	0	0	0	0	0	0	0	0	0	0	2	0	0	0	0	0	0	0	0	0	0	0	0	0	0	0	0	0	0	0	0	0	0	1
denovo1085	Bacteria; Firmicutes; Bacilli; Lactobacillales; Lactobacillaceae; Lactobacillus; Lactobacillus reuteri	0	1	0	0	0	0	0	0	0	0	0	0	0	0	0	0	0	0	0	0	0	0	0	0	0	0	0	0	0	0	0	0	0	0	0	0	0	0	0	0	0	0	0	0	0	0	0	0
denovo1086	Bacteria; Firmicutes; Clostridia; Clostridiales; Lachnospiraceae; Lachnoclostridium; [Eubacterium] fissicatena	0	1	0	0	0	0	0	0	0	0	0	0	0	0	0	0	0	0	0	0	0	0	0	0	0	0	0	0	0	0	0	0	0	0	0	0	0	0	0	0	0	0	0	0	0	0	0	0
denovo1087	Bacteria; Firmicutes; Clostridia; Clostridiales; Clostridiaceae; Clostridium	0	1	0	0	0	0	0	0	0	0	0	0	0	0	0	0	0	0	0	0	0	0	0	0	0	0	0	0	0	0	0	0	0	0	0	0	0	0	0	0	0	0	0	0	0	0	0	0
denovo1088	Bacteria; Actinobacteria; Actinobacteria; Micrococcales; Micrococcaceae; Rothia	0	0	0	1	0	0	0	0	0	0	0	0	0	0	0	0	0	0	0	0	0	0	0	0	0	0	0	0	0	0	0	0	0	1	0	0	0	0	0	0	0	0	0	0	0	0	0	0
denovo1089	Bacteria; Firmicutes; Clostridia; Clostridiales	0	0	0	1	0	0	0	0	0	0	0	0	0	0	0	0	0	0	0	0	0	0	0	0	0	0	0	0	0	0	0	0	0	0	0	0	0	0	0	0	0	0	0	0	0	0	0	0
denovo1642	Bacteria; Firmicutes; Bacilli; Lactobacillales; Lactobacillaceae; Lactobacillus; Lactobacillus oris	0	0	0	0	0	0	0	0	0	0	0	0	0	0	0	0	0	0	0	0	0	0	0	0	0	0	0	0	0	0	0	1	0	0	0	0	0	0	0	0	0	0	0	0	0	0	0	0
denovo1643	Bacteria; Firmicutes; Bacilli; Lactobacillales; Lactobacillaceae; Lactobacillus; Lactobacillus casei	0	0	0	0	0	0	0	0	0	0	0	0	0	0	0	0	1	0	0	0	0	0	0	0	0	0	0	0	0	0	0	0	0	0	0	0	0	0	0	0	0	0	0	0	0	0	0	0
denovo1640	Bacteria; Firmicutes; Bacilli; Lactobacillales; Lactobacillaceae; Lactobacillus; Lactobacillus reuteri	0	0	0	0	0	0	0	0	0	0	0	0	0	0	0	0	0	0	0	0	0	0	0	0	0	0	0	0	0	0	0	1	0	0	0	0	0	0	0	0	0	0	0	0	0	0	0	0
denovo1641	Bacteria; Fusobacteria; Fusobacteriia; Fusobacteriales; Leptotrichiaceae; Leptotrichia	0	0	0	0	0	0	0	0	0	0	0	0	0	0	0	0	1	0	0	0	0	0	0	0	0	0	0	0	0	0	0	0	0	0	0	0	0	0	0	0	0	0	0	0	0	0	0	0
denovo1646	Bacteria; Firmicutes; Bacilli; Lactobacillales; Lactobacillaceae; Lactobacillus; Lactobacillus intestinalis	0	0	0	0	0	0	0	0	0	0	0	0	0	0	0	0	1	0	0	0	0	0	0	0	0	0	0	0	0	0	0	0	0	0	0	0	0	0	0	0	0	0	0	0	0	0	0	0
denovo1647	Bacteria; Firmicutes; Clostridia; Clostridiales; Lachnospiraceae; Blautia	0	0	0	0	0	0	0	0	0	0	0	0	0	0	0	0	1	0	0	0	0	0	0	0	0	0	0	0	0	0	0	0	0	0	0	0	0	0	0	0	0	0	0	0	0	0	0	0
denovo1644	Bacteria; Firmicutes; Clostridia; Clostridiales; Clostridiaceae; Clostridium	0	0	0	0	0	0	0	0	0	0	0	0	0	0	0	0	1	0	0	0	0	0	0	0	0	0	0	0	0	0	0	0	0	0	0	0	0	0	0	0	0	0	0	0	0	0	0	0
denovo1645	Bacteria; Firmicutes; Clostridia; Clostridiales; Lachnospiraceae	0	0	0	0	0	0	0	0	0	0	0	0	0	0	0	0	1	0	0	0	0	0	0	0	0	0	0	0	0	0	0	0	0	0	0	0	0	0	0	0	0	0	0	0	0	0	0	0
denovo1648	Bacteria; Firmicutes; Clostridia; Clostridiales; Clostridiaceae; Clostridium; Clostridium sp. 826	0	0	0	0	0	0	0	0	0	0	0	0	0	0	0	0	1	0	0	0	0	0	0	0	0	0	0	0	0	0	0	0	0	0	0	0	0	0	0	0	0	0	0	0	0	0	0	0
denovo1649	Bacteria; Firmicutes; Clostridia; Clostridiales; Lachnospiraceae; Ruminococcus	0	0	0	0	0	0	0	0	0	0	0	0	0	0	0	0	1	0	0	0	0	0	0	0	0	0	0	0	0	0	0	1	0	0	0	0	0	0	0	0	0	0	0	0	0	0	0	0
denovo1394	Bacteria; Firmicutes; Bacilli; Lactobacillales; Lactobacillaceae; Lactobacillus	0	0	0	0	0	0	0	0	0	0	0	0	0	0	0	0	0	0	0	0	0	0	0	0	0	0	0	0	0	0	0	0	0	0	0	0	0	0	1	0	0	0	0	0	0	0	0	0
denovo1395	Bacteria; Firmicutes; Clostridia; Clostridiales; Lachnospiraceae; Lachnoclostridium; [Eubacterium] fissicatena	0	0	0	0	0	0	0	0	0	0	0	0	0	0	0	0	0	0	0	0	0	0	0	0	0	0	0	0	0	0	0	0	0	0	0	0	0	0	1	0	0	0	0	0	0	0	0	0
denovo1396	Bacteria; Bacteroidetes; Bacteroidia; Bacteroidales; Prevotellaceae; Prevotella	0	0	0	0	0	0	0	0	0	0	0	0	0	0	0	0	0	0	0	1	0	0	0	0	0	0	0	0	0	0	0	0	0	0	0	0	0	1	0	0	0	0	0	0	0	0	0	0
denovo1397	Bacteria; Firmicutes; Clostridia; Clostridiales; Clostridiaceae; Clostridium	0	0	0	0	0	0	0	0	0	0	0	0	0	0	0	0	0	0	0	0	0	0	0	0	0	0	0	0	0	0	0	0	0	0	0	0	0	1	4	0	0	0	0	0	0	0	0	0
denovo1390	Unassigned	0	0	0	0	0	0	0	0	0	0	0	0	0	0	0	0	0	0	0	0	0	0	0	0	0	0	0	0	0	0	0	0	0	0	0	0	0	0	1	0	0	0	0	0	0	0	0	0
denovo1391	Unassigned	0	0	0	0	0	0	0	0	0	0	0	0	0	0	0	0	0	0	0	0	0	0	0	0	0	0	0	0	0	0	0	0	0	0	0	0	0	0	1	0	0	0	0	0	0	0	0	0
denovo1392	Bacteria; Bacteroidetes; Bacteroidia; Bacteroidales; Bacteroidaceae; Bacteroides; Bacteroides thetaiotaomicron	0	0	0	0	0	0	0	0	0	0	0	0	0	0	0	0	0	0	0	0	0	0	0	0	0	0	0	0	0	0	0	0	0	0	0	0	0	0	1	0	0	0	0	0	0	0	0	0
denovo1393	Unassigned	0	0	0	0	0	0	0	0	0	0	0	0	0	0	0	0	0	0	0	0	0	0	0	0	0	0	0	0	0	0	0	0	0	0	0	0	0	0	1	0	0	0	0	0	0	0	0	0
denovo1398	Bacteria; Firmicutes; Clostridia; Clostridiales; Lachnospiraceae	0	0	0	0	0	0	0	0	0	0	0	0	0	0	0	0	0	0	0	0	0	0	0	0	0	0	0	0	0	0	0	0	0	0	0	0	0	1	0	0	0	0	0	0	0	0	0	0
denovo1399	Bacteria; Firmicutes; Clostridia; Clostridiales; Eubacteriaceae; Eubacterium	0	0	0	0	0	0	0	0	0	0	0	0	0	0	0	0	0	0	0	0	0	0	0	0	0	0	0	0	0	0	0	0	0	0	0	0	0	1	0	0	0	0	0	0	0	0	0	0
denovo1468	Unassigned	0	0	0	0	0	0	0	0	0	0	0	0	0	0	0	0	0	0	0	0	0	0	0	0	1	0	0	0	0	0	0	0	0	0	0	0	0	0	0	0	0	0	0	0	0	0	0	0
denovo1469	Bacteria; Proteobacteria; Deltaproteobacteria; Desulfovibrionales; Desulfovibrionaceae; Desulfovibrio	0	0	0	0	0	0	0	0	0	0	0	0	0	0	0	0	0	0	0	0	0	0	1	0	1	0	0	0	0	0	0	0	0	0	0	0	0	0	0	0	0	0	0	0	0	0	0	0
denovo1238	Unassigned	0	0	0	0	0	0	0	0	0	0	0	0	0	0	0	0	0	0	0	0	0	0	0	0	0	0	0	0	0	0	0	0	0	0	0	0	0	0	0	0	0	0	0	0	0	0	0	1
denovo385	Bacteria; Firmicutes; Bacilli; Lactobacillales; Lactobacillaceae; Lactobacillus; Lactobacillus animalis	0	0	0	0	0	0	0	0	0	0	0	1	0	1	0	1	0	0	0	1	0	1	0	0	0	0	0	0	0	0	1	0	1	0	0	0	0	0	0	0	0	0	0	0	1	0	0	0
denovo384	Bacteria; Firmicutes; Bacilli; Lactobacillales; Lactobacillaceae; Lactobacillus; Lactobacillus animalis	2	2	0	0	0	0	1	4	0	1	5	4	0	3	2	10	0	2	2	1	1	2	0	7	12	0	0	0	5	1	2	5	0	0	0	0	0	0	0	1	0	2	2	0	10	2	0	0
denovo387	Unassigned	0	0	0	0	0	0	0	0	0	0	0	0	0	0	0	1	0	0	0	0	0	0	0	0	0	0	0	0	0	0	0	0	0	0	0	0	0	0	0	0	0	0	0	0	0	0	0	0
denovo386	Unassigned	0	0	3	7	4	0	0	0	0	0	0	3	1	1	0	6	0	0	0	0	0	0	0	0	0	1	0	0	0	0	0	0	0	0	0	0	0	0	0	0	0	0	0	0	0	0	0	0
denovo381	Unassigned	0	0	0	0	0	0	0	0	0	0	0	0	0	0	0	1	0	0	0	0	0	0	0	0	0	0	0	0	0	0	0	0	0	0	0	0	0	0	0	0	0	0	0	0	0	0	0	0
denovo380	Bacteria; Firmicutes; Bacilli; Lactobacillales; Lactobacillaceae; Lactobacillus; Lactobacillus oris	0	0	0	0	0	0	0	0	0	0	0	0	0	0	0	1	0	0	0	1	0	0	0	0	0	0	0	0	0	0	0	0	0	0	0	0	0	0	0	0	0	0	0	0	0	0	0	0
denovo383	Bacteria; Firmicutes; Clostridia; Clostridiales	0	0	0	0	0	0	0	0	0	0	0	0	0	0	0	1	0	0	0	0	0	0	0	0	0	0	0	0	1	0	0	0	0	0	0	0	0	0	1	0	1	0	1	0	0	0	0	0
denovo382	Bacteria; Bacteroidetes; Bacteroidia; Bacteroidales; Rikenellaceae; Alistipes; Alistipes indistinctus	0	0	0	0	0	0	0	0	0	0	0	0	0	0	1	1	0	0	0	0	0	0	1	1	0	2	1	0	1	2	1	1	0	1	0	2	0	0	3	1	0	2	1	2	0	0	1	0
denovo389	Bacteria; Firmicutes; Bacilli; Lactobacillales; Lactobacillaceae; Lactobacillus; Lactobacillus intestinalis	0	0	0	0	0	0	1	0	0	0	0	0	1	0	0	1	0	0	0	0	0	0	0	0	0	0	0	0	0	1	0	0	0	0	0	0	0	0	0	0	0	0	0	0	0	0	0	0
denovo388	Bacteria; Firmicutes; Bacilli; Lactobacillales; Streptococcaceae; Lactococcus; Lactococcus lactis subsp. lactis	0	0	0	0	0	0	0	1	0	0	0	0	0	0	0	1	0	0	0	0	0	0	0	0	0	0	0	0	0	0	0	0	0	0	0	0	0	0	0	0	1	0	0	0	0	0	0	0
denovo1268	Unassigned	0	0	0	0	0	0	0	0	0	0	0	0	0	0	0	0	0	2	0	7	0	0	6	2	2	9	4	0	0	0	0	5	5	1	1	0	3	0	3	1	0	6	6	19	2	11	3	0
denovo1269	Bacteria; Firmicutes; Bacilli; Lactobacillales; Lactobacillaceae; Lactobacillus; Lactobacillus reuteri	0	0	0	0	0	0	0	0	0	0	0	0	0	0	0	0	0	0	0	0	0	0	0	2	1	0	0	0	0	0	0	1	1	0	0	0	0	0	1	1	0	3	0	0	0	1	1	0
denovo1260	Unassigned	0	0	0	0	0	0	0	0	0	0	0	0	0	0	0	0	0	0	0	0	0	0	0	0	0	0	0	0	0	0	0	0	0	0	0	0	0	0	0	1	0	0	0	0	0	0	0	0
denovo1261	Bacteria; Firmicutes; Clostridia; Clostridiales; Lachnospiraceae; Lachnoclostridium	0	0	0	0	0	0	0	0	0	0	0	0	0	0	0	0	0	0	0	0	0	0	0	0	0	0	0	0	0	0	0	0	0	0	0	0	0	0	0	1	0	0	0	0	0	0	0	0
denovo1262	Unassigned	0	0	0	0	0	0	0	0	0	0	0	0	0	0	0	0	0	0	0	0	0	0	0	0	0	0	0	0	0	0	0	0	0	0	0	0	0	0	0	1	0	0	0	0	0	0	0	0
denovo1263	Unassigned	0	0	0	0	0	0	0	0	0	0	0	0	0	0	0	0	0	0	0	0	0	0	0	0	0	0	0	0	0	0	0	0	0	0	0	0	0	0	0	1	0	0	0	0	0	0	0	0
denovo1264	Bacteria; Firmicutes; Clostridia; Clostridiales; Clostridiaceae; Clostridium	0	0	0	0	0	0	0	0	0	0	0	0	0	0	0	0	0	0	0	0	0	0	0	0	0	0	0	0	0	0	0	0	0	0	0	0	0	0	0	1	0	0	0	0	0	0	0	0
denovo1265	Bacteria; Firmicutes; Clostridia; Clostridiales; Clostridiaceae; Clostridium	0	0	0	0	0	0	0	0	0	0	0	0	0	0	0	0	0	0	0	0	0	0	0	0	0	0	0	0	0	0	0	0	0	0	0	0	0	0	0	1	0	0	0	0	0	0	0	0
denovo1266	Bacteria; Firmicutes; Negativicutes; Selenomonadales; Veillonellaceae; Veillonella; Veillonella sp. FFA-2014	0	0	0	0	0	0	0	0	0	0	0	0	0	0	0	0	0	0	0	0	0	0	0	0	0	0	0	0	0	0	0	1	0	0	0	0	0	0	0	1	0	0	0	0	0	0	0	0
denovo1267	Unassigned	0	0	0	0	0	0	0	0	0	0	0	0	0	0	0	0	0	0	0	0	0	0	0	0	0	0	0	0	0	0	0	0	0	0	0	0	0	0	0	1	0	0	0	0	0	0	0	0
denovo473	Bacteria; Firmicutes; Clostridia; Clostridiales; Ruminococcaceae; Ruminococcus; Ruminococcus flavefaciens	0	0	0	0	0	0	0	1	0	0	1	0	0	0	0	0	0	0	0	0	0	0	0	0	0	0	0	0	0	0	0	0	0	0	0	0	0	0	0	0	0	0	0	0	0	0	0	0
denovo472	Bacteria; Bacteroidetes; Bacteroidia; Bacteroidales; Bacteroidaceae; Bacteroides	0	0	0	0	0	0	0	1	0	0	0	0	0	0	0	0	0	0	0	0	0	0	0	0	0	0	0	0	0	0	0	0	0	0	0	0	0	0	0	0	0	1	0	0	0	0	1	0
denovo471	Bacteria; Firmicutes; Clostridia; Clostridiales; Lachnospiraceae; Tyzzerella; [Clostridium] piliforme	0	0	2	0	0	0	0	1	0	0	0	0	0	0	0	0	0	0	0	0	0	0	0	0	0	0	1	0	0	0	0	0	0	0	0	0	0	0	0	0	0	0	0	0	0	0	0	0
denovo470	Unassigned	0	0	0	0	0	0	0	1	0	0	0	0	0	0	0	0	0	0	0	0	0	0	0	0	0	0	0	0	0	0	1	0	0	0	0	0	0	0	0	1	0	0	0	0	0	0	0	0
denovo477	Bacteria; Firmicutes; Clostridia; Clostridiales; Lachnospiraceae; Fusicatenibacter; Fusicatenibacter saccharivorans	0	0	0	0	0	2	0	1	0	0	0	0	0	1	0	0	0	0	0	0	1	0	0	0	0	0	0	0	0	0	0	0	0	0	0	0	0	0	0	0	0	0	0	0	0	1	0	1
denovo476	Bacteria; Firmicutes; Clostridia; Clostridiales; Lachnospiraceae; Blautia; [Ruminococcus] gnavus	0	0	0	0	0	0	0	1	0	0	0	0	0	0	0	0	0	0	0	0	0	0	0	0	0	0	0	0	0	0	0	0	0	0	0	0	0	0	0	0	0	0	0	0	0	0	0	0
denovo475	Unassigned	0	0	0	0	0	0	0	1	0	0	0	0	0	0	0	0	0	0	0	0	0	0	0	0	0	0	0	0	0	0	0	0	0	0	0	0	0	0	0	0	0	0	0	0	0	0	0	0
denovo474	Unassigned	0	0	0	0	0	0	0	1	0	0	0	0	0	0	0	0	0	0	0	0	0	0	0	0	0	0	0	0	0	0	0	0	0	0	0	0	0	0	0	0	0	0	0	0	0	0	0	0
denovo1062	Unassigned	0	0	0	0	0	0	0	1	1	0	0	0	0	0	0	0	0	0	0	1	0	0	0	0	1	0	0	0	0	0	0	0	1	0	0	0	0	1	0	0	2	0	0	2	1	0	0	0
denovo1063	Unassigned	0	0	0	0	0	0	0	1	0	0	0	0	0	0	0	0	0	0	0	0	0	0	0	0	0	0	0	0	0	0	0	0	0	0	0	0	0	0	0	0	0	0	0	0	0	0	0	0
denovo1060	Bacteria; Firmicutes; Clostridia; Clostridiales; Clostridiaceae; Clostridium	0	0	0	0	0	0	0	1	0	1	0	0	0	0	0	0	1	0	1	0	0	0	0	1	0	0	0	0	0	0	0	0	1	0	0	1	2	0	0	0	0	0	0	0	1	1	2	0
denovo1061	Unassigned	0	0	0	0	0	0	0	1	0	0	0	0	0	0	0	0	0	0	0	0	0	0	0	0	0	0	0	0	0	0	0	0	0	0	0	0	0	0	0	0	0	0	0	0	0	0	0	0
denovo1066	Unassigned	0	0	0	0	0	0	0	0	1	0	0	0	0	0	0	0	0	0	0	0	0	0	0	0	0	0	0	0	0	0	0	0	0	0	0	0	0	0	0	0	0	0	0	0	0	0	0	0
denovo1067	Unassigned	0	0	0	0	0	0	0	0	1	0	0	0	0	0	0	0	0	0	0	0	0	0	0	0	0	0	0	0	0	0	0	0	0	0	0	0	0	0	0	0	0	0	0	0	0	0	0	0
denovo1064	Unassigned	0	0	0	0	0	0	0	0	1	0	0	0	0	0	0	0	0	0	0	0	0	0	0	0	0	0	0	0	0	0	0	0	0	0	0	0	0	0	0	0	0	0	0	0	0	0	0	0
denovo1065	Bacteria; Firmicutes; Clostridia; Clostridiales; Lachnospiraceae	0	0	0	0	0	0	0	0	1	0	0	0	0	0	0	0	0	0	0	0	0	0	0	0	0	0	0	0	0	0	0	0	0	0	0	0	0	0	0	1	0	0	0	0	0	0	0	0
denovo271	Bacteria; Firmicutes; Clostridia; Clostridiales; UNDEFINED; Flavonifractor; Flavonifractor plautii	0	0	0	2	0	0	0	2	1	0	0	3	1	5	0	0	0	0	0	0	0	0	0	1	3	3	5	5	1	2	0	0	1	0	1	1	0	0	1	2	1	0	0	1	0	0	0	0
denovo270	Bacteria; Firmicutes; Clostridia; Clostridiales; Lachnospiraceae; Lachnoclostridium; [Clostridium] scindens	2	3	6	2	4	2	1	0	0	0	0	0	0	0	0	1	3	2	0	0	0	2	0	0	1	0	0	0	0	8	4	0	3	3	1	1	0	4	1	1	3	0	0	0	0	0	1	0
denovo273	Unassigned	0	0	0	3	0	0	1	2	1	0	2	0	0	0	0	0	0	0	0	0	0	0	0	0	0	0	0	1	1	0	0	1	0	0	0	0	0	0	1	1	0	0	0	3	4	1	0	0
denovo272	Bacteria; Firmicutes; Bacilli; Lactobacillales; Lactobacillaceae; Lactobacillus; Lactobacillus sp. KC38	3	2	1	0	0	0	1	0	0	1	0	0	0	0	0	1	0	0	0	0	0	0	1	0	0	0	0	0	2	0	0	2	0	0	0	0	0	0	0	0	0	0	2	0	0	0	1	0
denovo275	Bacteria; Firmicutes; Bacilli; Bacillales; Bacillaceae; Bacillus; Bacillus pseudofirmus OF4	0	0	0	0	0	0	0	0	0	0	0	0	0	0	0	0	0	0	0	0	0	0	0	0	0	0	0	0	0	0	0	0	0	0	0	0	0	0	2	0	0	0	0	0	0	0	0	0
denovo274	Unassigned	2	0	0	1	0	0	0	6	9	4	5	5	1	4	0	1	0	0	0	0	0	1	0	1	0	0	0	0	0	0	1	0	1	1	0	0	0	0	1	2	0	1	0	0	2	1	0	0
denovo277	Bacteria; Firmicutes; Clostridia; Clostridiales; Lachnospiraceae; Lachnoclostridium	0	1	8	7	1	1	0	4	4	11	1	1	0	0	0	0	0	1	0	0	0	0	0	0	0	0	0	0	0	0	0	0	0	4	0	0	0	0	1	0	0	1	0	0	0	0	0	0
denovo276	Bacteria; Candidatus Saccharibacteria; UNDEFINED; UNDEFINED; UNDEFINED; Saccharibacteria_genera_incertae_sedis; TM7 phylum sp. oral clone CW040	0	2	1	1	0	1	0	0	0	0	0	0	0	0	0	0	0	1	0	0	1	2	0	0	0	0	0	0	0	0	0	0	3	0	1	2	0	0	0	0	0	0	0	0	0	0	0	0
denovo279	Unassigned	0	2	1	3	0	0	0	1	5	1	0	1	0	0	0	0	0	0	0	0	1	1	0	0	0	0	0	0	0	0	1	0	0	0	0	0	1	2	0	0	0	0	0	0	1	0	0	0
denovo278	Bacteria; Firmicutes; Bacilli; Lactobacillales; Aerococcaceae; Aerococcus	0	0	0	0	0	0	0	0	0	0	0	0	0	1	0	0	0	0	0	0	0	0	0	1	0	0	0	0	0	1	1	1	0	0	0	0	0	0	0	1	0	0	0	0	0	0	0	0
denovo499	Unassigned	0	0	0	0	0	0	1	0	0	0	0	0	0	0	0	0	0	0	0	0	0	0	0	0	0	0	0	0	0	0	0	0	0	0	0	0	0	0	0	0	0	0	0	0	0	1	0	0
denovo498	Unassigned	0	0	0	0	0	0	1	0	0	0	0	0	0	0	0	0	0	0	0	0	0	0	0	0	0	1	0	0	0	0	0	0	0	0	0	0	0	0	0	0	0	0	0	0	0	0	0	0
denovo491	Unassigned	2	0	3	2	0	3	0	0	1	0	0	0	0	0	0	0	0	0	0	0	2	0	0	0	0	0	0	0	0	0	0	0	1	0	0	0	0	0	0	0	0	0	0	0	0	0	0	0
denovo490	Bacteria; Firmicutes; Clostridia; Clostridiales; Clostridiaceae; Clostridium	1	0	0	1	1	0	0	0	5	1	0	0	0	1	0	0	2	1	0	0	1	1	0	0	0	4	10	0	0	0	0	0	0	0	0	0	0	0	2	1	0	0	1	0	0	0	1	0
denovo493	Bacteria; Firmicutes; Bacilli; Lactobacillales; Streptococcaceae; Streptococcus; Streptococcus gallolyticus subsp. gallolyticus	0	0	0	0	0	0	1	0	0	1	0	0	0	0	0	0	0	0	0	0	0	0	0	0	0	0	0	0	0	0	1	0	0	0	0	0	0	0	0	0	0	0	0	0	0	1	0	0
denovo492	Bacteria; Firmicutes; Bacilli; Lactobacillales; Lactobacillaceae; Lactobacillus; Lactobacillus reuteri	1	0	1	0	1	0	0	0	0	0	0	0	0	0	0	0	0	1	0	0	0	1	0	0	0	0	0	0	0	0	0	0	1	2	0	0	0	0	0	0	0	0	0	0	0	0	0	0
denovo495	Unassigned	0	0	0	0	0	0	1	1	1	0	0	0	0	2	0	0	0	0	0	0	0	0	0	0	0	0	0	3	0	0	0	0	0	0	0	0	0	0	0	0	1	0	0	0	0	0	0	0
denovo494	Unassigned	0	0	0	0	0	0	1	0	0	0	0	0	0	0	0	0	0	0	0	0	0	0	0	0	0	0	0	0	0	0	0	0	0	0	0	0	0	0	0	0	0	0	0	0	0	0	0	0
denovo497	Unassigned	0	0	0	0	0	0	1	0	0	0	0	0	0	0	0	0	0	0	0	0	0	0	0	0	0	0	0	0	0	0	0	0	0	0	0	0	0	0	0	0	0	0	0	0	0	0	0	0
denovo496	Bacteria; Firmicutes; Clostridia; Clostridiales	0	0	0	0	0	0	1	0	0	0	0	1	0	0	0	0	0	0	0	0	0	0	0	0	0	0	0	0	0	1	0	0	0	0	0	0	0	0	1	0	1	0	0	0	0	0	0	0
denovo729	Unassigned	0	0	0	0	0	0	0	0	0	0	0	0	0	0	0	0	0	0	0	0	0	0	0	0	0	0	0	0	1	0	0	0	0	0	0	0	0	0	0	0	0	0	0	0	0	0	0	0
denovo728	Unassigned	0	0	0	0	0	0	0	0	0	0	0	0	0	0	0	0	0	0	0	0	0	0	0	0	0	0	0	0	1	0	0	0	0	0	0	0	0	0	0	0	0	0	0	0	0	0	0	0
denovo727	Bacteria; Firmicutes; Clostridia; Clostridiales; Lachnospiraceae; Anaerostipes	0	0	0	0	0	0	0	0	0	0	0	0	0	0	0	0	0	0	0	0	0	0	0	0	0	0	0	0	1	1	0	0	0	0	0	0	0	0	0	0	0	0	0	0	0	0	0	0
denovo726	Unassigned	0	0	0	0	0	0	0	0	0	0	0	0	0	0	0	0	0	0	0	0	0	0	0	0	0	0	0	0	2	0	0	0	0	0	0	0	0	0	0	0	0	0	0	0	0	0	0	0
denovo725	Unassigned	0	0	0	0	0	0	0	0	0	0	0	0	0	0	0	0	0	0	0	0	0	0	0	0	0	0	0	0	1	0	0	0	0	0	0	0	0	0	0	0	0	0	0	0	0	0	0	0
denovo724	Bacteria; Firmicutes; Clostridia; Clostridiales; Clostridiaceae; Clostridium	0	0	0	0	0	0	0	0	0	0	0	0	0	0	0	0	0	0	0	0	0	0	0	0	0	0	0	0	0	0	1	0	0	0	0	0	0	0	0	0	0	0	0	0	0	0	0	0
denovo723	Unassigned	0	0	0	0	0	0	0	0	0	0	0	0	0	0	0	0	0	0	0	0	0	0	0	0	0	0	0	0	0	0	1	0	0	0	0	0	0	0	0	0	0	0	0	0	0	0	0	0
denovo722	Bacteria; Firmicutes; Clostridia; Clostridiales; Clostridiaceae; Clostridium	0	0	0	2	0	0	0	0	0	0	0	0	0	0	0	0	0	0	0	0	0	0	0	0	0	0	0	0	0	0	1	0	0	0	0	0	0	0	0	0	1	0	0	0	1	0	0	0
denovo721	Bacteria; Firmicutes; Clostridia; Clostridiales; Lachnospiraceae; Blautia; [Ruminococcus] gnavus	0	0	0	0	0	0	0	0	0	0	0	0	0	0	0	0	0	0	0	0	0	0	0	0	0	0	0	0	0	0	1	0	0	0	0	0	0	0	0	0	0	0	0	0	0	0	0	0
denovo720	Bacteria; Firmicutes; Bacilli; Lactobacillales; Lactobacillaceae; Lactobacillus; Lactobacillus intestinalis	0	1	1	1	1	5	0	0	1	1	0	2	1	1	0	0	1	3	2	0	0	1	0	4	0	0	0	0	11	2	2	2	0	3	4	2	3	0	1	3	0	3	0	1	0	1	0	4
denovo129	Bacteria; Bacteroidetes; Bacteroidia; Bacteroidales; Rikenellaceae; Alistipes; Alistipes indistinctus	1	2	0	1	1	4	0	1	3	3	0	3	2	2	1	2	1	0	0	0	0	0	3	1	3	8	9	1	7	2	1	0	4	0	1	2	0	1	2	3	2	3	2	6	2	2	3	1
denovo128	Bacteria; Firmicutes; Erysipelotrichia; Erysipelotrichales; Erysipelotrichaceae; Catenibacterium; Catenibacterium mitsuokai	0	2	2	3	1	3	2	0	7	1	0	1	0	1	0	0	0	0	0	0	1	0	0	0	0	0	0	0	0	0	0	0	1	4	0	0	0	1	0	0	0	0	0	0	0	0	0	0
denovo659	Bacteria; Firmicutes; Clostridia; Clostridiales; Lachnospiraceae; Blautia	0	0	0	0	0	0	0	0	0	0	0	0	0	0	0	0	0	0	0	0	5	0	0	0	0	0	0	0	0	11	27	2	0	1	0	0	0	0	0	0	0	1	0	0	0	0	0	0
denovo658	Bacteria; Firmicutes; Bacilli; Lactobacillales; Lactobacillaceae; Lactobacillus; Lactobacillus reuteri	0	0	0	0	0	0	0	0	0	0	0	0	0	0	0	0	0	0	0	0	1	0	0	0	0	0	0	0	0	0	0	0	0	0	0	0	0	0	0	0	0	0	0	0	0	0	0	0
denovo121	Bacteria; Firmicutes; Clostridia; Clostridiales; Ruminococcaceae; Anaerofilum	0	0	0	1	0	1	1	0	0	2	0	2	0	0	0	0	2	1	3	1	0	0	0	1	0	0	1	0	0	0	2	1	0	0	2	1	0	1	2	0	0	0	1	1	0	0	1	2
denovo120	Bacteria; Firmicutes; Clostridia; Clostridiales; Clostridiaceae; Clostridium	2	0	0	0	0	0	0	0	1	0	0	1	0	0	0	2	4	6	1	11	2	4	0	3	2	5	4	3	0	5	0	0	5	0	0	2	0	0	20	2	1	1	4	1	0	0	11	4
denovo123	Bacteria; Firmicutes; Clostridia; Clostridiales; Ruminococcaceae; Ruminococcus; Ruminococcus flavefaciens	0	0	1	0	0	1	4	1	3	73	0	5	0	0	0	0	0	11	0	0	0	0	0	2	0	1	0	0	0	11	0	3	3	3	14	0	5	5	0	0	0	2	0	0	0	0	0	0
denovo650	Bacteria; Firmicutes; Bacilli; Lactobacillales; Lactobacillaceae; Lactobacillus; Lactobacillus reuteri	0	0	0	0	0	0	0	0	0	0	1	0	1	0	0	0	0	0	0	0	1	0	0	0	1	0	0	0	0	0	0	0	0	0	0	0	0	0	0	0	0	0	0	0	0	0	0	0
denovo125	Bacteria; Actinobacteria; Actinobacteria; Eggerthellales; Eggerthellaceae; Slackia; Slackia piriformis	18	0	3	5	8	0	0	18	12	7	8	3	8	16	18	0	2	0	0	1	0	0	0	1	0	0	0	0	4	1	0	1	0	2	0	3	0	0	1	0	0	3	1	7	0	0	0	1
denovo124	Bacteria; Firmicutes; Clostridia; Clostridiales	5	1	5	12	2	5	1	1	2	4	0	0	1	1	2	4	9	6	4	5	2	0	3	0	1	1	2	8	3	8	0	0	4	0	2	5	15	23	2	0	1	0	0	0	0	0	1	0
denovo655	Unassigned	0	0	0	0	0	0	0	0	0	0	0	0	0	0	0	0	0	0	0	0	0	0	0	0	0	0	0	1	0	0	0	0	0	0	0	0	0	0	0	0	0	0	0	0	0	0	0	0
denovo654	Bacteria; Firmicutes; Bacilli; Lactobacillales; Enterococcaceae; Vagococcus	0	0	0	0	0	0	0	0	0	0	0	0	0	1	0	0	0	0	0	0	0	0	0	0	0	0	1	1	0	0	0	0	0	0	0	0	0	0	0	0	0	0	0	0	0	0	0	1
denovo1309	Bacteria; Firmicutes; Clostridia; Clostridiales; Clostridiaceae; Clostridium	0	0	0	0	0	0	0	0	0	0	0	0	0	0	0	0	0	0	0	0	0	0	0	0	0	0	0	0	0	0	0	0	0	0	0	0	0	0	0	0	0	0	1	0	0	0	0	0
denovo877	Unassigned	0	0	0	0	0	0	0	0	0	0	0	0	0	1	0	0	0	0	0	0	0	0	0	0	0	0	0	0	0	0	0	0	0	0	0	0	0	0	0	0	0	0	0	0	0	0	0	0
denovo876	Bacteria; Proteobacteria; Betaproteobacteria; Burkholderiales; Sutterellaceae; Parasutterella; Parasutterella excrementihominis	0	0	0	0	0	0	0	0	1	1	1	0	0	1	1	0	0	0	0	0	0	0	0	1	0	0	0	0	0	0	0	0	0	0	0	0	0	0	0	2	0	0	0	0	0	0	0	0
denovo875	Unassigned	0	0	0	0	0	0	0	0	0	0	0	0	0	1	0	0	0	0	0	0	0	0	0	0	0	0	0	0	0	0	0	0	1	0	0	0	0	0	0	0	0	0	0	0	0	0	0	0
denovo874	Bacteria; Firmicutes; Clostridia; Clostridiales; Lachnospiraceae; Roseburia	0	0	1	1	1	0	0	0	4	0	0	0	0	0	0	0	0	0	0	0	0	0	0	0	0	0	0	0	0	0	0	0	0	0	0	0	0	0	0	0	0	0	0	0	0	0	0	0
denovo873	Bacteria; Firmicutes; Bacilli; Lactobacillales; Lactobacillaceae; Lactobacillus; Lactobacillus johnsonii NCC 533	0	0	1	0	1	0	0	0	0	0	1	0	0	0	0	0	0	0	0	0	0	0	0	0	0	0	0	0	0	0	0	0	0	0	0	0	0	0	0	0	0	0	0	0	0	0	0	0
denovo872	Bacteria; Firmicutes; Clostridia; Clostridiales; Clostridiaceae; Clostridium	0	0	0	0	1	0	0	0	0	0	0	0	1	0	1	0	0	0	0	0	0	0	0	0	0	0	0	0	0	0	0	0	0	0	0	0	0	0	0	0	0	0	0	0	0	0	0	0
denovo871	Bacteria; Firmicutes; Clostridia; Clostridiales; Lachnospiraceae; Lachnoclostridium	0	0	0	0	1	0	0	0	0	0	1	0	0	0	0	0	0	0	0	0	0	0	0	0	0	0	0	0	0	0	0	0	0	0	0	0	0	0	0	0	0	0	0	0	0	0	0	0
denovo870	Bacteria; Firmicutes; Clostridia; Clostridiales; Lachnospiraceae; Lachnoclostridium; [Clostridium] scindens	0	2	2	0	1	0	0	0	4	2	2	0	0	1	0	0	0	1	0	0	0	0	0	0	0	0	0	0	0	0	0	0	0	0	0	1	1	0	0	3	0	0	0	0	0	0	0	0
denovo879	Bacteria; Actinobacteria; Actinobacteria; Bifidobacteriales; Bifidobacteriaceae; Bifidobacterium; Bifidobacterium pseudocatenulatum	0	0	0	0	0	0	0	0	0	0	0	0	0	2	0	0	0	0	0	0	0	0	0	0	0	0	0	0	0	0	0	1	0	0	0	0	0	0	0	0	0	0	0	0	0	0	0	0
denovo878	Bacteria; Firmicutes; Clostridia; Clostridiales; Eubacteriaceae; Eubacterium; Eubacterium coprostanoligenes	0	0	0	0	0	0	0	0	0	0	0	0	0	1	0	0	0	0	0	0	0	0	0	0	0	0	0	0	0	0	0	0	0	0	0	0	0	0	0	0	0	0	0	0	0	1	0	0
denovo464	Bacteria; Firmicutes; Clostridia; Clostridiales; Lachnospiraceae; Roseburia	0	0	0	0	1	0	0	1	0	0	0	1	0	0	1	0	0	0	0	0	0	0	0	0	0	0	0	0	0	1	0	0	0	1	0	0	0	0	0	0	0	0	0	1	0	0	0	0
denovo465	Bacteria; Firmicutes; Clostridia; Clostridiales; Lachnospiraceae	0	0	1	0	0	0	0	1	0	0	0	0	0	1	0	0	0	0	0	0	0	0	0	0	0	0	0	0	0	0	0	0	0	0	0	0	0	0	0	0	0	0	0	0	0	0	0	0
denovo1375	Unassigned	0	0	0	0	0	0	0	0	0	0	0	0	0	0	0	0	0	0	0	0	0	0	0	0	0	0	0	0	0	0	0	0	0	0	0	0	0	0	2	0	0	0	0	0	0	0	0	0
denovo309	Bacteria; Firmicutes; Bacilli; Bacillales; Staphylococcaceae; Jeotgalicoccus	0	0	0	0	0	2	0	0	0	0	0	0	0	1	0	0	0	0	0	0	0	0	0	0	0	0	0	0	0	0	0	0	0	0	0	0	0	0	0	0	0	0	0	0	0	0	0	0
denovo308	Bacteria; Firmicutes; Erysipelotrichia; Erysipelotrichales; Erysipelotrichaceae; Erysipelatoclostridium	1	0	0	0	1	0	3	1	0	2	1	2	2	0	0	3	0	0	0	0	0	0	0	0	0	0	1	0	0	0	0	0	0	0	0	0	0	0	0	0	0	0	0	0	1	0	0	0
denovo304	Bacteria; Firmicutes; Clostridia; Clostridiales; Lachnospiraceae; Coprococcus; Coprococcus catus	0	0	0	0	0	0	0	0	0	0	0	0	0	0	0	0	0	0	0	0	0	1	0	0	0	1	1	0	0	1	0	1	0	0	0	1	0	1	0	0	0	0	1	0	3	0	0	1
denovo1097	Bacteria; Firmicutes; Clostridia; Clostridiales; Eubacteriaceae; Eubacterium	0	0	0	1	0	0	0	0	0	0	0	0	0	0	0	0	0	0	0	0	0	0	0	0	0	0	0	0	0	0	0	0	0	1	0	0	1	0	0	0	0	0	0	0	0	0	0	0
denovo1096	Bacteria; Firmicutes; Clostridia; Clostridiales; Lachnospiraceae; Lachnoclostridium; [Clostridium] bolteae	0	0	0	1	0	0	0	0	0	0	0	0	0	0	0	0	0	0	0	0	0	0	0	0	0	0	0	0	0	0	0	0	0	0	0	0	0	0	0	0	0	0	0	0	0	0	0	0
denovo1095	Bacteria; Firmicutes; Clostridia; Clostridiales; Clostridiaceae; Clostridium	0	0	0	1	0	0	0	0	0	0	0	0	0	0	0	0	0	0	0	0	0	0	0	0	0	0	1	0	0	0	0	0	0	0	0	0	0	1	2	0	0	0	0	0	0	0	0	0
denovo1094	Bacteria; Firmicutes; Clostridia; Clostridiales; Ruminococcaceae; Anaerotruncus; Anaerotruncus colihominis	0	0	0	1	0	0	0	0	0	0	0	0	0	0	0	0	0	0	0	0	0	0	0	0	0	0	0	0	0	0	0	0	0	0	0	0	0	0	0	0	0	0	0	0	0	0	0	0
denovo1093	Bacteria; Firmicutes; Negativicutes; Selenomonadales; Veillonellaceae; Megamonas	0	0	0	1	0	0	0	0	0	0	0	0	0	0	0	0	0	0	0	0	0	0	0	0	0	0	0	0	0	0	0	0	0	0	1	0	0	0	1	0	0	3	0	0	0	1	0	0
denovo1092	Bacteria; Firmicutes; Clostridia; Clostridiales; Lachnospiraceae; Blautia; [Ruminococcus] gnavus	0	0	0	1	0	0	0	0	0	0	0	0	0	0	0	0	0	0	0	0	0	0	0	0	0	0	0	0	0	0	0	0	0	0	0	0	0	0	0	0	0	0	0	0	0	0	0	0
denovo1091	Bacteria; Firmicutes; Clostridia; Clostridiales; Lachnospiraceae; Lachnoclostridium	0	0	10	18	0	0	0	0	0	3	4	0	0	0	0	0	1	6	0	1	0	0	0	1	0	2	1	0	0	0	0	0	1	2	0	1	2	13	8	4	0	1	0	2	0	0	2	0
denovo1090	Bacteria; Firmicutes; Clostridia; Clostridiales; Lachnospiraceae; Syntrophococcus; Syntrophococcus sucromutans	0	0	0	1	0	0	0	0	0	1	0	0	0	0	0	0	0	0	0	0	0	0	0	0	0	0	0	0	0	0	0	0	0	0	0	0	0	0	0	0	0	0	0	0	0	0	0	0
denovo468	Unassigned	0	0	0	0	0	0	0	1	0	0	0	0	0	0	0	0	0	0	0	0	0	0	0	1	0	0	0	0	0	0	0	0	0	0	0	0	0	0	0	0	0	1	0	0	0	0	0	0
denovo1099	Bacteria; Firmicutes; Clostridia; Clostridiales; Clostridiaceae; Clostridium	0	0	0	1	0	0	0	0	0	0	1	0	0	0	0	0	0	0	0	0	0	0	0	0	0	0	0	0	0	0	0	0	0	1	0	0	0	0	0	0	0	0	0	0	0	0	0	0
denovo1098	Unassigned	0	0	0	1	0	0	0	0	0	0	0	0	0	0	0	0	0	0	0	0	0	0	0	0	0	0	0	0	0	0	0	0	0	0	0	0	0	0	0	0	0	0	0	0	0	0	0	0
denovo1651	Bacteria; Firmicutes; Clostridia; Clostridiales; Lachnospiraceae; Marvinbryantia; Marvinbryantia formatexigens	0	0	0	0	0	0	0	0	0	0	0	0	0	0	0	0	0	0	0	0	0	0	0	0	0	0	0	0	0	0	0	2	0	0	0	0	0	0	0	0	0	0	0	0	0	0	0	0
denovo1650	Bacteria; Firmicutes; Clostridia; Clostridiales; UNDEFINED; Flavonifractor; Flavonifractor plautii	0	0	0	0	0	0	0	0	0	0	0	0	0	0	0	0	1	0	0	0	0	0	0	0	0	0	0	0	0	0	0	0	0	0	0	0	0	0	0	0	0	0	0	0	0	0	0	0
denovo1653	Unassigned	0	0	0	0	0	0	0	0	0	0	0	0	0	0	0	0	0	0	0	0	0	0	0	0	0	0	0	0	0	0	0	1	0	0	0	0	0	0	0	0	0	0	0	0	0	0	0	0
denovo1652	Bacteria; Firmicutes; Bacilli; Lactobacillales; Lactobacillaceae; Lactobacillus; Lactobacillus reuteri	0	0	0	0	0	0	0	0	0	0	0	0	0	0	0	0	0	0	0	0	0	0	0	0	0	0	0	0	0	0	0	1	0	0	0	0	0	0	0	0	0	0	0	0	0	0	0	0
denovo1655	Unassigned	0	0	0	0	0	0	0	0	0	0	0	0	0	0	0	0	0	0	0	0	0	0	0	0	0	0	0	0	0	0	0	1	0	0	0	0	0	0	0	0	0	0	0	0	0	0	0	0
denovo1654	Unassigned	0	0	0	0	0	0	0	0	0	0	0	0	0	0	0	0	0	0	0	0	0	0	0	0	0	0	0	0	0	0	0	1	0	0	0	0	0	0	0	0	0	0	0	0	0	0	0	0
denovo1657	Unassigned	0	0	0	0	0	0	0	0	0	0	0	0	0	0	0	0	0	0	0	0	0	0	0	0	0	0	0	0	0	0	0	1	0	0	0	0	0	0	0	0	0	0	0	0	0	0	0	0
denovo1656	Bacteria; Firmicutes; Clostridia; Clostridiales; Lachnospiraceae; Blautia	0	0	0	0	0	0	0	0	0	0	0	0	0	0	0	0	0	0	0	0	0	0	0	0	0	0	0	0	0	0	0	1	0	0	0	0	0	0	0	0	0	0	0	0	0	0	0	0
denovo1659	Bacteria; Firmicutes; Erysipelotrichia; Erysipelotrichales; Erysipelotrichaceae; Faecalitalea; Faecalitalea cylindroides	0	0	0	0	0	0	0	0	0	0	0	0	0	0	0	0	0	0	0	0	0	0	0	0	0	0	0	0	0	0	0	1	0	0	0	0	0	0	0	0	0	0	0	0	0	0	0	0
denovo1658	Bacteria; Firmicutes; Bacilli; Lactobacillales; Lactobacillaceae; Lactobacillus; Lactobacillus johnsonii	0	0	0	0	0	0	0	0	0	0	0	0	0	0	0	0	0	0	0	0	0	0	0	0	0	0	0	0	0	0	0	1	0	0	0	0	0	0	0	0	0	0	0	0	0	0	0	0
denovo302	Unassigned	4	1	3	8	3	0	13	3	5	6	13	6	19	5	8	14	2	0	0	0	4	3	2	4	3	3	2	1	0	4	1	0	2	3	3	0	8	2	13	8	2	2	1	14	5	4	0	0
denovo1389	Bacteria; Bacteroidetes; Bacteroidia; Bacteroidales; Bacteroidaceae; Bacteroides; Bacteroides acidifaciens	0	0	0	0	0	0	0	0	0	0	0	0	0	0	0	0	0	0	0	0	0	0	0	1	2	4	1	0	0	0	0	1	0	0	0	0	0	0	3	0	0	0	0	0	0	1	0	0
denovo1388	Unassigned	0	0	0	0	0	0	0	0	0	0	0	0	0	0	0	0	0	0	0	0	0	0	0	0	0	0	0	0	0	0	0	0	0	0	0	0	0	0	1	0	0	0	0	0	0	0	0	0
denovo1383	Bacteria; Firmicutes; Clostridia; Clostridiales; Lachnospiraceae	0	0	0	0	0	0	0	0	0	0	0	0	0	0	0	0	1	0	0	0	0	0	0	0	0	0	0	0	0	0	0	0	0	0	0	0	0	1	1	0	0	0	0	0	0	0	0	0
denovo1382	Bacteria; Firmicutes; Bacilli; Lactobacillales; Lactobacillaceae; Lactobacillus; Lactobacillus reuteri	0	0	0	0	0	0	0	0	0	0	0	0	0	0	0	0	0	0	0	0	0	0	0	0	0	0	0	0	0	0	0	0	0	0	0	0	0	0	1	0	0	0	0	0	0	0	0	0
denovo1381	Unassigned	0	0	0	0	0	0	0	0	0	0	0	0	0	0	0	0	0	0	0	0	0	0	0	0	0	0	0	0	0	0	0	0	0	0	0	0	0	0	1	0	0	0	0	0	0	0	0	0
denovo1380	Unassigned	0	0	0	0	0	0	0	0	0	0	0	0	0	0	0	0	0	0	0	0	0	0	0	0	0	0	0	0	0	0	0	0	0	0	0	0	0	0	2	0	0	0	0	0	0	0	0	0
denovo1387	Unassigned	0	0	0	0	0	0	0	0	0	0	0	0	0	0	0	0	0	0	0	0	0	0	0	0	0	0	0	0	0	0	0	0	0	0	0	0	0	0	1	0	0	0	0	0	0	0	0	0
denovo1386	Unassigned	0	0	0	0	0	0	0	0	0	0	0	0	0	0	0	0	0	0	0	0	0	0	0	0	0	2	0	0	0	0	0	0	0	0	0	0	0	0	1	0	0	0	0	0	0	0	0	0
denovo1385	Unassigned	0	0	0	0	0	0	0	0	0	0	0	0	0	0	0	0	0	0	0	0	0	0	0	0	0	0	0	0	0	0	0	0	0	0	0	0	0	0	1	0	0	0	0	0	0	0	0	0
denovo1384	Unassigned	0	0	0	0	0	0	0	0	0	0	0	0	0	0	0	0	0	0	0	0	0	0	0	0	0	0	0	0	0	0	0	0	0	0	0	0	0	0	2	0	0	0	0	0	0	0	0	0
denovo1475	Bacteria; Firmicutes; Bacilli; Lactobacillales; Lactobacillaceae; Lactobacillus; Lactobacillus reuteri	0	0	0	0	0	0	0	0	0	0	0	0	0	0	0	0	0	3	0	1	0	0	5	4	0	0	2	0	0	0	0	7	0	0	0	0	0	0	0	0	0	0	0	0	3	6	7	0
denovo1474	Bacteria; Bacteroidetes; Bacteroidia; Bacteroidales; Rikenellaceae; Alistipes; Alistipes indistinctus	0	0	0	0	0	0	0	0	0	0	0	0	0	0	0	0	0	0	0	0	0	0	0	1	0	0	0	0	0	0	0	0	0	0	0	0	0	0	0	0	0	0	0	0	0	0	0	0
denovo1477	Bacteria; Firmicutes; Clostridia; Clostridiales; Lachnospiraceae; Lachnoclostridium	0	0	0	0	0	0	0	0	0	0	0	0	0	0	0	0	0	0	0	0	0	0	0	1	0	0	0	0	0	0	0	0	0	0	0	0	0	0	0	0	0	0	0	0	0	0	0	0
denovo1476	Unassigned	0	0	0	0	0	0	0	0	0	0	0	0	0	0	0	0	0	0	0	0	0	0	0	1	0	0	0	0	0	0	0	0	0	0	0	0	0	0	0	0	0	0	0	0	0	0	0	0
denovo1471	Bacteria; Firmicutes; Clostridia; Clostridiales; Lachnospiraceae	0	0	0	0	0	0	0	0	0	0	0	0	0	0	0	0	3	1	6	1	0	0	17	1	3	1	3	0	0	0	0	4	0	0	0	0	0	0	0	0	0	0	0	0	0	1	6	0
denovo1470	Unassigned	0	0	0	0	0	0	0	0	0	0	0	0	0	0	0	0	0	0	0	0	0	0	0	0	1	0	0	0	0	0	0	0	0	0	0	0	0	0	0	0	0	0	0	0	0	0	0	0
denovo1473	Unassigned	0	0	0	0	0	0	0	0	0	0	0	0	0	0	0	0	0	0	0	0	0	0	0	1	0	0	0	0	0	0	0	0	0	0	0	0	0	0	0	0	0	0	0	0	0	0	0	0
denovo1472	Unassigned	0	0	0	0	0	0	0	0	0	0	0	0	0	0	0	0	0	0	0	0	0	0	0	0	1	0	0	0	0	0	0	0	0	0	0	0	0	0	0	0	0	0	0	0	0	0	0	0
denovo1479	Bacteria; Firmicutes; Clostridia; Clostridiales; Eubacteriaceae; Eubacterium; Eubacterium ramulus	0	0	0	0	0	0	0	0	0	0	0	0	0	0	0	0	0	0	0	0	0	0	0	0	0	0	0	0	0	0	0	1	0	0	0	0	0	0	0	0	0	0	0	0	0	0	0	0
denovo1478	Bacteria; Firmicutes; Clostridia; Clostridiales; Ruminococcaceae; Ruminococcus; Ruminococcus bromii	0	0	0	0	0	0	0	0	0	0	0	0	0	0	0	0	0	0	0	0	0	0	0	1	0	0	0	0	0	0	0	0	0	0	0	0	0	0	0	0	0	0	0	0	0	0	0	0
denovo396	Bacteria; Firmicutes; Bacilli; Lactobacillales; Lactobacillaceae; Lactobacillus	1	0	0	0	0	0	0	1	0	0	2	3	0	1	2	6	0	0	0	0	0	0	0	0	0	0	0	0	2	0	0	0	0	0	0	0	0	0	0	0	0	0	0	0	0	0	0	0
denovo397	Bacteria; Firmicutes; Clostridia; Clostridiales; Lachnospiraceae; Marvinbryantia; Marvinbryantia formatexigens	0	0	0	4	1	0	0	3	0	1	2	1	0	0	0	0	0	0	0	0	0	0	0	0	0	0	0	0	0	0	0	0	0	0	0	0	0	0	0	0	0	0	0	0	0	0	0	0
denovo394	Unassigned	0	0	0	0	0	0	0	1	1	0	0	0	0	0	0	0	0	0	0	0	0	0	0	0	0	0	0	0	0	0	0	0	0	0	0	0	0	0	1	1	0	0	0	0	0	0	0	0
denovo395	Bacteria; Firmicutes; Clostridia; Clostridiales; Clostridiaceae; Clostridium	0	0	0	0	0	0	0	1	0	0	0	1	0	0	0	0	0	0	0	0	0	0	0	0	0	0	0	0	0	0	0	0	0	0	0	0	0	0	2	0	0	0	0	0	0	0	0	0
denovo392	Bacteria; Firmicutes; Clostridia; Clostridiales; Eubacteriaceae; Eubacterium; Eubacterium coprostanoligenes	0	0	1	0	0	0	0	1	0	0	0	0	0	0	0	0	0	0	0	0	0	0	0	0	0	0	0	0	0	0	0	0	0	0	0	0	0	0	0	0	0	0	0	0	0	0	0	0
denovo393	Bacteria; Firmicutes; Clostridia; Clostridiales; Lachnospiraceae; Lachnoclostridium	0	0	2	0	0	0	0	7	0	1	0	0	0	0	0	0	0	0	0	0	0	0	0	0	0	0	0	0	0	0	0	0	0	0	0	0	0	0	0	0	0	0	0	0	0	0	0	0
denovo390	Bacteria; Actinobacteria; Coriobacteriia; Eggerthellales; Eggerthellaceae; Eggerthella	0	0	0	1	0	2	0	0	0	3	0	0	0	0	1	2	0	0	0	0	0	0	0	0	0	1	0	0	0	0	0	0	0	0	0	0	0	0	1	0	0	1	0	1	0	0	0	0
denovo391	Unassigned	0	0	0	0	0	0	0	0	0	0	0	0	0	0	0	1	0	0	0	0	0	0	0	0	0	0	0	0	0	0	0	0	0	0	0	0	0	0	0	0	0	0	0	0	0	0	0	0
denovo398	Unassigned	0	0	0	0	0	0	0	1	0	0	0	0	0	0	0	0	0	0	0	0	0	0	0	0	0	0	0	0	0	0	0	0	0	0	0	0	0	0	0	0	0	0	0	0	0	0	0	0
denovo399	Bacteria; Bacteroidetes; Bacteroidia; Bacteroidales; Porphyromonadaceae; Odoribacter; Odoribacter splanchnicus	1	0	0	0	0	0	0	3	0	0	2	0	0	1	1	0	0	0	0	0	0	0	1	0	0	0	0	0	0	1	1	0	0	0	0	0	0	0	4	0	0	0	0	1	0	1	0	0
denovo1279	Bacteria; Firmicutes; Clostridia; Clostridiales; Lachnospiraceae	0	0	0	0	0	0	0	0	0	0	0	0	0	0	0	0	1	0	0	2	0	0	0	2	2	2	1	0	0	0	0	0	0	0	1	1	2	2	4	0	0	2	0	1	2	0	3	0
denovo1278	Unassigned	0	0	0	0	0	0	0	0	0	0	0	0	0	0	0	0	0	0	0	0	0	0	0	0	0	0	0	0	0	0	0	0	0	0	0	0	0	0	0	0	0	0	0	1	0	0	0	0
denovo1277	Bacteria; Firmicutes; Clostridia; Clostridiales; Clostridiaceae; Clostridium	0	0	0	0	0	0	0	0	0	0	0	0	0	0	0	0	0	1	0	0	0	0	0	0	0	1	0	0	0	0	0	0	0	0	0	0	0	0	0	0	0	0	1	2	1	1	0	0
denovo1276	Bacteria; Firmicutes; Clostridia; Clostridiales; Eubacteriaceae; Eubacterium; Eubacterium ramulus	0	0	0	0	0	0	0	0	0	0	0	0	0	0	0	0	0	0	0	0	0	0	0	0	0	0	1	0	0	0	0	1	1	0	0	0	0	0	0	0	0	0	0	1	0	0	0	0
denovo1275	Bacteria; Firmicutes; Clostridia; Clostridiales; Lachnospiraceae	0	0	0	0	0	0	0	0	0	0	0	0	0	0	0	0	0	0	0	0	0	0	0	0	0	0	0	0	0	0	0	0	0	0	0	0	0	0	0	0	0	0	0	3	0	0	0	0
denovo1274	Bacteria; Firmicutes; Clostridia; Clostridiales; Lachnospiraceae; Blautia; [Ruminococcus] torques L2-14	0	0	0	0	0	0	0	0	0	0	0	0	0	0	0	0	0	0	0	0	0	0	0	0	0	0	0	0	0	0	0	0	0	0	0	0	0	0	0	0	0	0	0	1	0	0	0	0
denovo1273	Bacteria; Firmicutes; Clostridia; Clostridiales; UNDEFINED; Flavonifractor; Flavonifractor plautii	0	0	0	0	0	0	0	0	0	0	0	0	0	0	0	0	3	0	0	2	0	0	0	0	1	2	2	0	0	0	0	0	1	1	0	0	0	0	3	0	0	0	0	3	2	0	8	0
denovo1272	Unassigned	0	0	0	0	0	0	0	0	0	0	0	0	0	0	0	0	0	0	0	0	0	0	0	0	0	0	0	0	0	0	0	0	0	0	0	0	0	0	0	0	0	0	0	1	0	0	0	0
denovo1271	Unassigned	0	0	0	0	0	0	0	0	0	0	0	0	0	0	0	0	0	0	0	0	0	0	0	0	0	0	0	0	0	0	0	0	0	0	0	0	0	0	0	0	0	0	0	1	0	0	0	0
denovo1270	Bacteria; Firmicutes; Clostridia; Clostridiales; Lachnospiraceae; Blautia; [Ruminococcus] gnavus	0	0	0	0	0	0	0	0	0	0	0	0	0	0	0	0	2	1	0	0	0	0	2	0	1	1	2	0	0	0	0	0	0	1	1	2	4	2	1	1	0	0	0	2	0	0	2	0
denovo1079	Bacteria; Firmicutes; Clostridia; Clostridiales; Lachnospiraceae; Roseburia	0	0	0	0	0	0	0	0	1	2	1	0	0	0	0	0	0	0	0	0	0	0	2	0	0	0	1	0	0	0	0	0	0	0	0	0	0	0	0	0	0	0	2	0	0	0	1	0
denovo1078	Unassigned	0	0	0	0	0	0	0	0	1	0	0	0	0	0	0	0	0	0	0	0	0	0	0	0	0	0	0	0	0	0	0	0	0	0	0	0	0	0	0	0	0	0	0	0	0	0	0	0
denovo466	Unassigned	0	1	2	0	0	0	0	3	0	2	0	0	0	0	0	0	0	0	0	0	0	0	0	0	0	0	0	0	0	0	0	0	0	0	0	0	1	0	0	0	0	0	0	0	0	0	0	0
denovo467	Bacteria; Firmicutes; Clostridia; Clostridiales	0	0	0	0	0	0	0	1	0	0	0	0	0	0	0	0	0	0	0	0	0	0	0	0	0	0	0	1	0	0	0	0	0	0	0	0	0	0	1	0	0	0	0	0	0	0	0	0
denovo460	Unassigned	0	0	0	0	0	0	0	1	0	0	0	0	0	0	0	0	0	0	0	0	0	0	0	0	0	0	0	0	0	0	0	0	0	0	0	0	0	0	0	0	0	0	0	0	0	0	0	0
denovo461	Unassigned	0	0	0	0	0	0	0	1	0	0	0	0	0	0	0	0	0	0	0	0	0	0	0	0	0	0	0	0	0	0	0	0	0	0	0	0	2	0	0	0	0	0	1	1	0	0	0	0
denovo462	Unassigned	0	0	0	0	0	0	0	1	0	0	0	0	0	0	0	0	0	0	0	0	0	0	0	0	0	0	0	0	0	0	0	0	0	0	0	0	0	0	0	0	0	0	0	0	0	0	0	0
denovo463	Unassigned	0	0	0	0	0	0	0	1	0	0	0	0	0	0	0	0	0	0	0	0	0	0	0	0	0	0	0	0	0	0	0	0	0	0	0	0	0	0	0	0	0	0	0	0	0	0	0	0
denovo1071	Unassigned	0	0	0	0	0	0	0	0	1	0	0	0	0	0	0	0	0	0	0	0	0	0	0	0	0	0	0	0	0	0	0	0	0	0	0	0	0	0	0	0	0	0	0	0	0	0	0	0
denovo1070	Bacteria; Firmicutes; Bacilli; Lactobacillales; Streptococcaceae; Lactococcus	0	0	0	0	0	0	0	0	1	0	1	0	0	0	0	0	0	0	0	0	0	0	0	0	0	0	0	0	0	0	0	0	0	0	0	0	0	0	1	1	0	0	0	0	1	0	0	0
denovo1073	Bacteria; Firmicutes; Clostridia; Clostridiales; Lachnospiraceae; Lachnoclostridium; [Clostridium] hylemonae	0	1	0	0	0	0	0	0	0	1	0	0	0	0	0	0	0	0	0	0	0	0	0	0	0	0	0	0	0	0	0	0	1	0	0	0	0	0	0	0	0	0	0	0	0	0	2	0
denovo1072	Unassigned	0	0	0	0	0	0	0	0	1	0	0	0	0	0	0	0	0	0	0	0	0	0	0	0	0	0	0	0	0	0	0	0	0	0	0	0	0	0	0	0	0	0	0	0	0	0	0	0
denovo1075	Bacteria; Firmicutes; Clostridia; Clostridiales; Lachnospiraceae; Blautia	0	0	0	0	0	0	0	0	1	0	1	0	0	0	0	0	0	0	0	0	0	0	0	0	0	0	0	0	0	0	0	0	0	0	0	0	0	0	0	0	0	0	0	0	0	0	0	0
denovo469	Bacteria; Firmicutes; Bacilli; Lactobacillales; Streptococcaceae; Streptococcus	0	0	0	0	0	0	0	1	0	0	0	0	0	0	0	0	1	0	0	1	0	0	0	0	0	0	0	0	0	0	0	0	0	0	1	0	0	0	0	0	0	0	0	0	0	0	0	0
denovo1077	Unassigned	0	0	0	0	0	0	0	0	1	0	0	0	0	0	0	0	0	0	0	0	0	0	0	0	0	0	0	0	0	0	0	0	0	0	0	0	0	0	0	0	0	0	0	0	0	0	0	0
denovo1076	Unassigned	0	0	0	0	0	0	0	0	1	0	0	0	0	0	0	0	0	0	0	0	0	0	0	0	0	0	0	0	0	0	0	0	0	0	0	0	0	0	0	0	0	0	0	0	0	0	0	0
denovo262	Bacteria; Firmicutes; Clostridia; Clostridiales; UNDEFINED; Flavonifractor; Flavonifractor plautii	1	0	0	3	0	0	2	7	2	5	0	2	1	1	0	1	1	0	0	0	1	3	0	2	0	4	1	3	2	3	0	1	2	0	0	0	0	0	0	1	1	0	0	1	0	1	1	0
denovo263	Bacteria; Proteobacteria; Deltaproteobacteria; Desulfovibrionales; Desulfovibrionaceae; Desulfovibrio	1	0	0	4	0	1	0	1	0	0	2	0	0	0	0	0	0	0	0	0	0	0	0	0	0	0	0	0	0	0	1	0	0	0	2	0	0	0	0	0	0	0	0	0	1	0	0	1
denovo260	Unassigned	0	2	0	0	0	0	0	1	12	7	1	4	0	0	0	0	0	0	1	0	1	0	0	0	0	0	1	6	0	3	1	4	1	0	0	0	0	0	1	0	0	1	1	0	0	0	2	0
denovo261	Unassigned	0	0	0	0	0	0	0	0	0	2	0	0	0	0	0	0	0	0	0	0	0	0	0	0	0	0	0	0	0	0	0	0	0	0	0	0	0	0	0	0	0	0	0	0	0	0	0	0
denovo266	Unassigned	0	0	0	0	0	0	0	0	0	0	0	0	0	0	0	0	0	0	0	0	0	0	0	0	0	0	2	0	0	0	0	0	0	0	0	0	0	0	1	0	0	0	0	0	0	0	0	1
denovo267	Bacteria; Firmicutes; Clostridia; Clostridiales; Lachnospiraceae; Lachnospira; Lachnospira pectinoschiza	1	0	0	1	0	1	0	2	1	0	2	0	1	1	0	0	0	0	0	0	0	0	0	0	0	0	0	0	0	0	0	0	3	0	0	0	0	0	0	0	0	0	0	0	0	0	0	0
denovo264	Bacteria; Firmicutes; Clostridia; Clostridiales	0	0	1	1	0	0	0	3	0	2	4	0	4	0	1	1	0	0	2	0	0	0	0	0	2	1	0	1	0	0	0	0	0	0	0	0	0	0	2	0	0	0	0	0	0	0	1	0
denovo265	Bacteria; Firmicutes; Clostridia; Clostridiales; Lachnospiraceae; Blautia	0	0	0	0	2	0	0	0	0	0	0	0	0	0	0	0	0	0	0	0	0	0	0	0	0	1	1	1	0	0	0	0	0	0	0	0	0	1	1	0	0	2	0	1	0	1	1	0
denovo268	Unassigned	0	0	0	0	0	0	0	0	0	0	0	0	0	0	0	0	0	0	0	0	0	0	0	0	0	0	0	0	0	0	0	0	0	0	0	0	0	0	0	0	0	0	0	0	0	2	0	0
denovo269	Bacteria; Firmicutes; Clostridia; Clostridiales; Ruminococcaceae; Ruminiclostridium	0	0	0	1	0	0	0	0	0	0	0	1	1	0	1	1	0	1	0	0	0	0	0	0	0	0	0	0	0	0	0	0	0	0	0	1	0	0	2	0	0	0	0	0	0	0	0	0
denovo488	Bacteria; Proteobacteria; Gammaproteobacteria; Pasteurellales; Pasteurellaceae; Haemophilus	1	0	0	1	0	0	0	0	0	0	0	0	0	0	0	0	0	0	0	0	0	0	0	0	0	0	0	0	0	0	0	0	0	0	0	0	0	0	0	0	0	0	0	0	0	0	0	0
denovo489	Bacteria; Firmicutes; Bacilli; Lactobacillales; Lactobacillaceae; Lactobacillus; Lactobacillus johnsonii	2	2	0	0	0	0	1	0	0	0	1	1	3	0	2	0	0	1	0	1	0	0	2	0	10	0	0	1	0	3	2	1	0	0	1	0	0	0	1	0	0	4	3	0	2	2	0	1
denovo482	Unassigned	0	0	1	0	0	0	0	2	2	1	1	1	1	0	0	1	0	0	0	0	0	0	0	0	0	0	0	0	0	0	0	0	0	0	0	0	0	0	0	0	0	0	0	0	0	0	0	0
denovo483	Bacteria; Bacteroidetes; Bacteroidia; Bacteroidales; Porphyromonadaceae; Parabacteroides; Parabacteroides distasonis	1	0	0	1	0	0	0	1	0	0	0	0	0	0	0	0	0	0	0	0	0	0	0	0	0	0	0	1	0	0	0	0	0	0	0	0	0	0	0	0	0	0	0	0	0	0	0	0
denovo480	Bacteria; Firmicutes; Clostridia; Clostridiales; Lachnospiraceae; Blautia; [Ruminococcus] gnavus	0	0	0	0	0	0	0	1	0	0	0	0	0	0	0	0	0	0	0	0	0	0	0	0	0	0	0	0	0	0	0	0	0	0	0	0	0	0	0	0	0	0	0	0	0	0	0	0
denovo481	Bacteria; Firmicutes; Clostridia; Clostridiales; Lachnospiraceae; Blautia	0	0	0	0	0	0	0	1	0	0	0	0	0	0	0	0	0	0	0	0	0	0	0	0	0	0	0	0	0	0	0	0	0	0	0	0	0	0	0	0	0	0	0	1	0	0	0	0
denovo486	Bacteria; Firmicutes; Clostridia; Clostridiales	1	0	0	0	0	0	0	0	0	0	0	0	0	0	0	0	0	0	0	0	0	0	0	0	0	0	0	0	0	0	0	0	0	0	0	0	0	0	0	0	0	0	0	0	0	0	0	0
denovo487	Bacteria; Firmicutes; Clostridia; Clostridiales; Ruminococcaceae; Anaerotruncus; Anaerotruncus colihominis	1	0	0	0	0	0	0	0	0	1	0	0	1	0	0	0	0	0	0	0	0	0	0	0	0	0	0	0	0	0	0	0	0	0	0	0	0	0	1	0	0	0	0	0	0	0	0	0
denovo484	Bacteria; Firmicutes; Negativicutes; Selenomonadales; Veillonellaceae; Megasphaera	1	0	0	0	0	0	0	0	0	0	0	0	0	0	0	0	0	0	0	0	0	0	0	0	0	0	0	0	0	0	0	0	0	0	1	0	0	0	0	0	0	0	0	0	0	0	0	0
denovo485	Unassigned	1	0	4	1	1	1	0	0	0	0	0	0	0	1	0	0	1	0	0	1	0	1	0	0	0	0	0	0	0	0	0	0	1	0	0	0	0	0	0	0	0	0	0	0	0	0	0	0
denovo730	Unassigned	0	0	0	0	0	0	0	0	0	0	0	0	0	0	0	0	0	0	0	0	0	0	0	0	0	0	0	0	1	0	0	0	0	0	0	0	0	0	0	0	0	0	0	0	0	0	0	0
denovo731	Bacteria; Firmicutes; Clostridia; Clostridiales; Lachnospiraceae	0	0	0	0	0	0	0	0	0	0	0	0	0	0	0	0	0	0	0	0	0	0	0	0	0	0	0	0	1	0	0	0	0	0	0	0	1	0	1	0	0	0	0	0	0	0	0	0
denovo732	Unassigned	0	0	0	0	0	0	0	0	0	0	0	0	0	0	0	0	0	0	0	0	0	0	0	0	0	0	0	0	2	0	0	0	0	0	0	0	0	0	0	0	0	0	0	0	0	0	0	0
denovo733	Bacteria; Actinobacteria; Coriobacteriia; Eggerthellales; Eggerthellaceae; Enterorhabdus; Enterorhabdus mucosicola	0	0	0	0	0	0	0	0	0	0	0	0	0	0	0	0	0	0	0	0	0	0	0	0	0	0	0	0	1	0	0	0	0	0	0	0	0	0	0	0	0	0	0	0	0	0	0	0
denovo734	Unassigned	0	0	0	0	0	0	0	0	0	0	0	0	0	0	0	0	0	0	0	0	0	0	0	0	0	0	0	0	1	0	0	0	0	0	0	0	0	0	0	0	0	0	0	0	0	0	0	0
denovo735	Unassigned	0	0	0	0	0	0	0	0	0	0	0	0	0	0	0	0	0	0	0	0	0	0	0	0	0	0	0	0	1	0	0	0	0	0	0	0	0	0	0	0	0	0	0	0	0	0	0	0
denovo736	Bacteria; Firmicutes; Bacilli; Lactobacillales; Lactobacillaceae; Lactobacillus; Lactobacillus reuteri	0	0	0	0	0	0	0	0	0	0	0	0	0	0	0	0	0	0	0	0	0	0	0	0	0	0	0	0	1	0	0	0	0	0	0	0	0	0	2	0	0	0	0	0	1	0	0	0
denovo737	Unassigned	0	0	0	0	0	0	0	0	0	0	0	0	0	0	0	0	0	0	0	0	0	0	0	0	2	1	1	0	2	0	0	0	0	0	0	0	0	0	0	0	1	0	0	0	0	0	0	0
denovo738	Bacteria; Actinobacteria; Coriobacteriia; Eggerthellales; Eggerthellaceae; Adlercreutzia; Adlercreutzia equolifaciens	0	0	0	0	0	0	0	0	1	0	0	0	0	0	0	0	0	0	0	0	0	0	0	0	0	0	0	0	1	0	0	0	0	0	0	0	0	0	0	0	0	0	0	0	0	0	0	0
denovo739	Bacteria; Firmicutes; Bacilli; Lactobacillales; Lactobacillaceae; Lactobacillus; Lactobacillus amylolyticus	0	0	0	0	0	0	0	0	0	0	0	0	0	0	0	0	0	0	0	0	0	0	0	0	0	0	0	0	1	0	0	0	0	0	0	0	0	0	0	0	0	0	0	0	0	0	0	0
denovo138	Bacteria; Firmicutes; Clostridia; Clostridiales; Lachnospiraceae; Lachnoclostridium	2	5	3	5	4	4	2	2	3	3	2	3	2	1	0	1	3	2	0	1	2	0	4	1	2	0	5	5	1	2	4	2	0	3	3	4	1	4	0	0	6	2	3	2	0	0	0	2
denovo139	Unassigned	0	1	0	0	0	0	0	0	0	0	0	28	0	1	0	0	1	1	0	0	1	0	1	1	0	0	0	0	0	0	0	0	0	0	8	0	1	0	0	0	0	0	0	0	0	0	0	0
denovo648	Bacteria; Firmicutes; Bacilli; Lactobacillales; Lactobacillaceae; Lactobacillus; Lactobacillus intestinalis	0	0	0	0	0	0	0	0	0	0	0	0	0	0	0	0	0	0	0	0	1	0	0	0	0	0	0	0	0	0	0	0	0	0	0	0	0	0	0	0	0	0	0	0	0	0	0	0
denovo649	Bacteria; Firmicutes; Clostridia; Clostridiales; Lachnospiraceae; Lachnoclostridium	0	0	0	0	0	2	0	0	0	0	0	0	0	0	0	0	0	0	0	0	1	0	0	0	0	0	0	0	0	0	0	0	0	0	0	0	0	0	0	0	0	0	0	0	0	0	0	0
denovo132	Bacteria; Firmicutes; Clostridia; Clostridiales; Clostridiaceae; Clostridium	1	1	14	6	2	2	0	0	8	9	2	0	3	1	0	0	3	2	0	0	0	0	3	1	1	16	18	1	3	1	0	0	1	0	0	0	12	0	8	2	1	0	0	0	0	0	0	2
denovo133	Bacteria; Bacteroidetes; Bacteroidia; Bacteroidales; Bacteroidaceae; Bacteroides; Bacteroides nordii	0	2	0	0	0	0	0	2	3	7	0	2	1	5	3	4	1	0	0	2	1	0	2	3	0	3	2	3	3	0	3	0	0	0	0	2	1	0	2	3	2	0	0	3	1	6	2	2
denovo130	Bacteria; Firmicutes; Clostridia; Clostridiales; Lachnospiraceae; Ruminococcus	2	1	10	9	8	2	2	2	11	0	2	1	4	2	1	3	9	6	1	1	0	0	2	8	1	4	4	1	0	5	0	1	0	6	3	2	15	6	6	0	0	0	2	2	0	4	0	0
denovo131	Bacteria; Actinobacteria; Coriobacteriia; Eggerthellales; Eggerthellaceae; Adlercreutzia; Adlercreutzia equolifaciens	1	1	6	3	2	0	1	2	1	3	2	4	0	2	2	0	1	3	0	1	0	0	2	0	0	2	0	2	2	0	0	0	1	0	0	1	3	1	1	2	2	4	1	3	1	0	0	3
denovo136	Bacteria; Firmicutes; Clostridia; Clostridiales; Ruminococcaceae; Saccharofermentans; Saccharofermentans acetigenes	0	0	0	0	0	0	0	0	0	0	0	0	0	0	0	0	0	0	3	8	0	2	5	2	1	2	1	3	1	4	2	3	0	0	1	2	0	1	0	0	3	0	3	1	3	0	0	9
denovo137	Bacteria; Firmicutes; Clostridia; Clostridiales; Clostridiaceae; Clostridium	0	7	2	5	3	2	0	3	5	0	15	3	12	6	8	4	7	4	0	2	0	2	0	2	0	6	4	3	4	3	0	0	1	2	1	3	10	8	1	0	1	0	4	1	4	5	5	1
denovo134	Unassigned	3	15	10	6	0	0	7	0	1	17	1	1	5	2	2	1	0	1	1	2	0	2	1	0	3	1	2	0	1	0	0	0	0	1	2	0	2	0	1	0	0	0	1	10	1	0	0	1
denovo643	Bacteria; Firmicutes; Bacilli; Lactobacillales; Lactobacillaceae; Lactobacillus; Lactobacillus intestinalis	0	0	0	0	0	0	0	0	0	0	0	0	0	0	0	0	0	0	0	0	0	0	0	0	0	0	1	0	0	0	0	0	0	0	0	0	0	0	0	0	0	0	0	0	0	0	0	0
denovo1209	Unassigned	0	0	0	0	0	0	0	0	0	0	0	0	0	0	0	0	0	0	0	0	0	0	0	0	0	0	0	0	0	0	0	0	0	0	0	0	0	0	0	0	1	0	0	0	0	0	0	0
denovo41	Bacteria; Firmicutes; Clostridia; Clostridiales; Lachnospiraceae; Blautia; Blautia schinkii	3	2	0	2	1	4	1	3	2	2	0	0	0	2	21	1	26	26	11	75	82	48	3	2	3	28	54	91	24	25	24	11	1	5	20	38	11	57	4	4	11	19	50	1	0	0	0	99
denovo40	Bacteria; Firmicutes; Erysipelotrichia; Erysipelotrichales; Erysipelotrichaceae; Faecalitalea; Faecalitalea cylindroides	0	4	0	0	0	3	0	1	2	5	11	0	0	3	22	15	40	1	5	71	20	4	66	0	5	8	7	6	60	41	8	20	1	1	7	1	1	26	3	5	18	16	19	21	1	66	100	24
denovo43	Bacteria; Firmicutes; Erysipelotrichia; Erysipelotrichales; Erysipelotrichaceae; Turicibacter	0	13	0	12	252	4	0	2	2	0	0	5	0	0	0	2	1	0	0	14	1	100	6	41	0	10	6	1	1	0	0	0	0	0	2	6	4	10	0	2	0	23	1	9	0	2	0	1
denovo42	Bacteria; Firmicutes; Clostridia; Clostridiales; Ruminococcaceae; Anaerotruncus; Anaerotruncus colihominis	6	5	17	35	3	18	4	17	47	15	2	21	2	22	4	8	3	4	0	6	6	2	3	2	3	35	22	4	7	5	0	5	5	5	35	14	3	24	26	10	7	3	2	3	0	2	15	3
denovo45	Bacteria; Firmicutes; Clostridia; Clostridiales; Clostridiaceae; Clostridium	0	0	0	45	0	9	0	43	51	2	4	1	13	15	0	2	19	6	0	28	32	3	35	10	22	54	59	46	45	62	28	31	5	0	2	24	1	26	0	0	57	25	13	49	0	0	0	36
denovo44	Bacteria; Firmicutes; Clostridia; Clostridiales; Clostridiaceae; Clostridium	1	0	0	14	0	8	0	1	0	1	2	0	0	1	7	8	27	0	13	41	17	52	33	8	3	3	5	62	11	6	22	10	9	8	32	62	29	86	8	7	0	0	6	0	3	3	7	11
denovo868	Unassigned	0	0	0	0	0	0	0	0	0	0	0	1	0	0	0	0	0	0	0	0	0	0	0	0	0	0	0	0	0	0	0	0	0	0	0	0	0	0	0	0	0	0	0	0	0	0	0	0
denovo869	Bacteria; Firmicutes; Clostridia; Clostridiales	0	1	0	0	1	0	0	0	0	0	0	0	0	0	0	0	0	0	0	0	0	0	0	0	0	0	0	0	0	0	0	0	0	0	0	0	0	0	0	0	0	0	0	0	0	0	0	0
denovo47	Bacteria; Firmicutes; Clostridia; Clostridiales; Lachnospiraceae; Blautia; [Ruminococcus] gnavus	8	10	59	378	12	79	0	19	60	3	51	6	43	10	5	11	23	9	2	5	4	8	9	6	0	7	13	4	12	8	1	2	4	14	21	27	24	34	7	10	5	1	4	7	3	3	0	4
denovo860	Bacteria; Firmicutes; Clostridia; Clostridiales; Lachnospiraceae; Ruminococcus	0	6	10	8	4	0	0	0	3	0	3	2	6	1	1	0	8	2	3	1	0	0	0	4	1	0	1	0	0	0	0	0	0	19	2	3	15	1	8	1	0	2	0	3	2	0	0	0
denovo861	Bacteria; Firmicutes; Clostridia; Clostridiales; Lachnospiraceae; Robinsoniella; Robinsoniella peoriensis	0	0	0	0	0	0	0	1	0	1	1	1	0	0	0	0	1	0	0	0	0	0	1	1	1	0	0	0	0	0	0	0	0	0	0	0	0	0	0	0	3	0	0	0	0	3	0	0
denovo862	Bacteria; Firmicutes; Clostridia; Clostridiales; Lachnospiraceae	0	1	6	8	2	0	0	1	0	1	0	2	2	1	0	0	9	4	0	2	0	0	4	0	0	2	0	0	0	0	0	0	5	0	1	2	2	3	0	3	0	0	0	2	1	0	0	0
denovo863	Unassigned	0	0	0	0	0	0	0	1	0	0	0	1	0	0	0	0	0	0	0	0	0	0	0	0	0	0	0	0	0	0	0	0	0	0	0	0	0	0	0	1	0	0	0	1	0	0	0	0
denovo864	Unassigned	0	0	0	0	0	0	0	0	0	0	0	1	0	0	0	0	0	0	0	0	0	0	0	0	0	0	0	0	0	0	0	0	0	0	0	0	0	0	0	0	0	0	0	0	0	0	0	0
denovo865	Unassigned	0	0	0	0	0	0	0	0	3	0	0	1	0	0	1	0	0	0	0	0	0	0	0	0	0	0	0	0	0	0	0	0	0	0	0	0	0	0	0	0	0	0	0	0	0	0	0	0
denovo866	Unassigned	0	0	0	0	0	0	0	0	0	0	0	1	0	0	0	0	0	0	0	0	0	0	0	0	0	0	0	0	0	0	0	0	0	0	0	0	0	0	0	0	0	0	0	0	0	0	0	0
denovo867	Unassigned	0	0	0	0	0	0	0	0	0	0	0	1	0	0	0	0	0	0	0	0	0	0	0	0	0	0	0	0	0	0	0	0	0	0	0	0	0	0	1	0	0	0	0	0	0	0	0	0
denovo0	Bacteria; Firmicutes; Bacilli; Lactobacillales; Lactobacillaceae; Lactobacillus; Lactobacillus intestinalis	498	470	871	919	895	2277	135	134	338	474	110	352	461	270	107	121	1494	1880	1570	819	1133	921	361	1262	620	906	852	614	1100	911	833	1054	773	1672	1540	2555	2235	845	266	780	683	1020	1026	1188	849	1314	1303	1104
denovo1	Bacteria; Firmicutes; Bacilli; Lactobacillales; Lactobacillaceae; Lactobacillus; Lactobacillus animalis	1102	463	172	1	336	6	1950	985	391	439	794	1265	595	1217	584	2543	30	389	403	172	269	333	632	431	820	30	15	23	508	300	356	269	971	211	4	1	9	34	179	187	77	200	517	2	847	123	126	737
denovo2	Bacteria; Firmicutes; Bacilli; Lactobacillales; Lactobacillaceae; Lactobacillus; Lactobacillus reuteri	1492	1241	1052	30	961	40	844	554	81	799	908	740	1205	469	1017	380	62	1077	801	692	778	749	968	739	812	119	82	48	798	841	572	786	752	894	52	20	34	195	617	852	116	1420	1000	44	1016	1232	1239	766
denovo3	Bacteria; Firmicutes; Bacilli; Lactobacillales; Lactobacillaceae; Lactobacillus; Lactobacillus johnsonii FI9785	569	583	422	15	546	25	264	163	40	292	402	174	323	153	590	93	25	126	217	231	128	149	338	17	255	44	34	16	202	171	164	247	156	195	2	6	3	16	98	213	48	284	249	9	343	329	222	133
denovo4	Unassigned	25	56	10	16	72	3	82	79	122	30	43	55	27	33	204	107	161	13	32	261	338	250	148	8	433	658	662	65	126	30	41	50	881	178	48	68	85	8	117	65	698	18	41	700	37	152	11	62
denovo5	Bacteria; Firmicutes; Erysipelotrichia; Erysipelotrichales; Erysipelotrichaceae; Erysipelatoclostridium; [Clostridium] cocleatum	42	52	43	80	53	84	86	123	199	93	63	94	64	104	242	44	375	0	6	276	92	49	120	150	28	156	187	602	11	199	115	148	24	0	55	126	81	82	186	168	242	113	185	115	29	63	24	167
denovo6	Bacteria; Firmicutes; Clostridia; Clostridiales; Lachnospiraceae; Blautia	5	15	7	23	8	34	20	17	27	22	9	10	3	14	54	4	318	134	205	320	214	146	69	36	265	143	135	181	94	126	119	101	66	172	552	120	99	477	119	183	131	165	199	92	19	32	72	309
denovo7	Unassigned	13	55	6	37	24	6	128	304	344	231	197	233	134	203	148	61	19	6	7	1	32	7	47	6	44	109	88	94	58	13	65	17	38	4	55	12	7	0	219	159	72	40	13	84	55	25	50	22
denovo8	Bacteria; Firmicutes; Clostridia; Clostridiales; Lachnospiraceae; Lachnoclostridium; [Clostridium] bolteae	1	21	0	31	7	7	15	23	94	29	33	26	2	1	35	5	257	75	50	9	65	31	67	99	26	42	45	60	135	240	89	158	0	140	128	9	67	256	24	43	186	11	26	87	28	29	4	38
denovo9	Bacteria; Firmicutes; Clostridia; Clostridiales; Lachnospiraceae; Blautia	1	5	0	12	1	2	2	0	14	18	2	1	17	1	35	15	66	38	118	183	123	80	114	42	115	29	43	15	11	127	119	154	4	107	136	141	109	244	38	45	104	23	171	118	14	20	102	199
denovo1664	Unassigned	0	0	0	0	0	0	0	0	0	0	0	0	0	0	0	0	0	0	0	0	0	0	0	0	0	0	0	0	0	0	0	1	0	0	0	0	0	0	0	0	0	0	0	0	0	0	0	0
denovo1665	Unassigned	0	0	0	0	0	0	0	0	0	0	0	0	0	0	0	0	0	0	0	0	0	0	0	0	0	0	0	0	0	0	0	1	0	0	0	0	0	0	0	0	0	0	0	0	0	0	0	0
denovo1666	Bacteria; Firmicutes; Clostridia; Clostridiales; Clostridiaceae; Clostridium; Clostridium sp. 826	0	0	0	0	0	0	0	0	0	0	0	0	0	0	0	0	1	0	0	0	0	0	0	0	0	0	0	0	0	0	0	1	0	0	0	0	0	0	0	0	0	0	0	0	0	0	0	0
denovo1667	Bacteria; Firmicutes; Clostridia; Clostridiales; Lachnospiraceae; Blautia; [Ruminococcus] torques L2-14	0	0	0	0	0	0	0	0	0	0	0	0	0	0	0	0	2	0	0	0	0	0	2	0	0	0	0	0	0	0	0	1	0	0	0	0	0	0	0	0	0	0	0	0	0	0	0	0
denovo1660	Bacteria; Firmicutes; Bacilli; Lactobacillales; Lactobacillaceae; Lactobacillus; Lactobacillus intestinalis	0	0	0	0	0	0	0	0	0	0	0	0	0	0	0	0	0	0	0	0	0	0	0	0	0	0	0	0	0	0	0	1	0	0	0	0	0	0	0	0	0	0	0	0	0	0	0	0
denovo1661	Bacteria; Firmicutes; Bacilli; Lactobacillales; Lactobacillaceae; Lactobacillus; Lactobacillus reuteri TD1	0	0	0	0	0	0	0	0	0	0	0	0	0	0	0	0	0	0	0	0	0	0	0	0	0	0	0	0	0	0	0	1	0	0	0	0	0	0	0	0	0	0	0	0	0	0	0	0
denovo1662	Bacteria; Firmicutes; Bacilli; Lactobacillales; Lactobacillaceae; Lactobacillus; Lactobacillus intestinalis	0	0	0	0	0	0	0	0	0	0	0	0	0	0	0	0	0	0	0	0	0	0	0	0	0	0	0	0	0	0	0	3	0	0	0	0	0	0	0	0	0	0	0	0	0	0	1	0
denovo1663	Bacteria; Bacteroidetes; Bacteroidia; Bacteroidales; Bacteroidaceae; Bacteroides; Bacteroides sartorii	0	0	0	0	0	0	0	0	0	0	0	0	0	0	0	0	0	0	0	0	0	0	0	0	0	0	0	0	0	0	0	1	0	0	0	0	0	0	0	0	0	0	0	0	0	0	0	0
denovo1668	Bacteria; Firmicutes; Clostridia; Clostridiales	0	0	0	0	0	0	0	0	0	0	0	0	0	0	0	0	0	0	0	0	0	0	1	0	0	0	0	0	0	0	0	0	0	0	0	0	0	0	0	0	0	0	0	0	0	0	0	0
denovo1669	Unassigned	0	0	0	0	0	0	0	0	0	0	0	0	0	0	0	0	0	0	0	0	0	0	1	0	0	0	0	0	0	0	0	0	0	0	0	0	0	0	0	0	0	0	0	0	0	0	0	0
denovo1448	Bacteria; Firmicutes; Clostridia; Clostridiales; Lachnospiraceae; Blautia	0	0	0	0	0	0	0	0	0	0	0	0	0	0	0	0	0	2	0	2	0	0	5	6	0	1	2	0	0	0	0	0	0	0	0	0	0	0	0	0	0	0	0	0	1	0	1	0
denovo1449	Bacteria; Firmicutes; Bacilli; Lactobacillales; Lactobacillaceae; Lactobacillus; Lactobacillus reuteri	0	0	0	0	0	0	0	0	0	0	0	0	0	0	0	0	0	3	1	0	0	0	3	1	1	0	0	0	0	0	0	1	0	0	0	0	0	0	0	0	0	0	0	0	1	0	4	0
denovo1440	Bacteria; Firmicutes; Clostridia; Clostridiales; Lachnospiraceae; Lachnoclostridium	0	0	0	0	0	0	0	0	0	0	0	0	0	0	0	0	0	0	0	0	0	0	0	0	0	0	0	0	0	0	0	0	0	0	0	0	1	0	0	0	0	0	0	0	0	0	0	0
denovo1441	Bacteria; Firmicutes; Clostridia; Clostridiales; Lachnospiraceae; Marvinbryantia; Marvinbryantia formatexigens	0	0	0	0	0	0	0	0	0	0	0	0	0	0	0	0	0	0	4	0	0	0	0	0	2	0	1	0	0	0	0	1	0	0	0	0	0	1	0	0	0	0	0	0	0	0	25	0
denovo1442	Bacteria; Firmicutes; Clostridia; Clostridiales; Ruminococcaceae; Ruminococcus; Ruminococcus flavefaciens	0	0	0	0	0	0	0	0	0	0	0	0	0	0	0	0	0	0	0	0	0	0	0	0	1	0	0	0	0	0	0	0	0	0	0	0	0	0	0	0	0	0	0	0	0	0	0	0
denovo1443	Unassigned	0	0	0	0	0	0	0	0	0	0	0	0	0	0	0	0	0	0	0	0	0	0	0	0	1	0	0	0	0	0	0	0	0	0	0	0	0	0	0	0	0	0	0	0	0	0	0	0
denovo1444	Bacteria; Bacteroidetes; Bacteroidia; Bacteroidales; Porphyromonadaceae; Parabacteroides; Parabacteroides distasonis	0	0	0	0	0	0	0	0	0	0	0	0	0	0	0	0	0	1	0	0	0	0	0	0	0	0	0	0	0	0	0	0	0	0	0	0	0	0	0	0	0	0	0	0	0	0	0	0
denovo1445	Bacteria; Firmicutes; Clostridia; Clostridiales; Lachnospiraceae; Coprococcus	0	0	0	0	0	0	0	0	0	0	0	0	0	0	0	0	0	1	0	0	0	0	0	0	0	0	0	0	0	0	0	0	0	0	0	0	0	0	0	0	0	0	0	0	0	0	0	0
denovo1446	Bacteria; Firmicutes; Clostridia; Clostridiales; Lachnospiraceae; Marvinbryantia; Marvinbryantia formatexigens	0	0	0	0	0	0	0	0	0	0	0	0	0	0	0	0	0	0	1	0	0	0	0	0	2	0	0	0	0	0	0	0	0	0	0	0	0	0	0	0	0	0	0	0	0	0	0	0
denovo1447	Bacteria; Firmicutes; Bacilli; Lactobacillales; Lactobacillaceae; Lactobacillus; Lactobacillus intestinalis	0	0	0	0	0	0	0	0	0	0	0	0	0	0	0	0	5	6	9	5	0	0	3	10	6	11	1	0	0	0	0	11	0	0	0	0	0	0	0	0	0	0	0	0	11	13	10	0
denovo1282	Unassigned	0	0	0	0	0	0	0	0	0	0	0	0	0	0	0	0	0	0	0	0	0	0	0	1	0	0	0	0	0	0	0	0	0	0	0	2	0	0	0	0	0	1	1	0	0	1	0	0
denovo1283	Unassigned	0	0	0	0	0	0	0	0	0	0	0	0	0	0	0	0	0	0	0	0	0	0	0	0	0	0	0	0	0	0	0	0	0	0	0	0	0	0	0	0	0	0	1	0	0	0	0	0
denovo1280	Bacteria; Firmicutes; Bacilli; Lactobacillales; Lactobacillaceae; Lactobacillus; Lactobacillus vaginalis	0	0	0	0	0	0	0	0	0	0	0	0	0	0	0	0	0	0	0	0	0	0	0	0	0	0	0	0	0	0	0	0	0	0	0	0	0	0	0	0	0	0	1	0	0	1	0	0
denovo1281	Bacteria; Firmicutes; Bacilli; Lactobacillales; Lactobacillaceae; Lactobacillus; Lactobacillus intestinalis	0	0	0	0	0	0	0	0	0	0	0	0	0	0	0	0	0	0	0	0	0	0	0	0	0	0	0	0	0	0	0	0	0	0	0	0	0	0	0	0	0	0	2	0	0	0	0	0
denovo1286	Bacteria; Firmicutes; Bacilli; Lactobacillales; Lactobacillaceae; Lactobacillus; Lactobacillus intestinalis	0	0	0	0	0	0	0	0	0	0	0	0	0	0	0	0	0	0	0	0	0	0	0	0	0	0	0	0	0	0	0	0	0	0	0	0	0	0	0	0	0	0	2	0	0	0	0	0
denovo1287	Unassigned	0	0	0	0	0	0	0	0	0	0	0	0	0	0	0	0	0	0	0	0	0	0	0	0	0	0	0	0	0	0	0	0	0	0	0	0	0	0	0	0	0	0	0	0	1	0	0	0
denovo1284	Bacteria; Firmicutes; Bacilli; Lactobacillales; Lactobacillaceae; Lactobacillus; Lactobacillus frumenti	0	0	0	0	0	0	0	0	0	0	0	0	0	0	0	0	0	2	0	0	0	0	1	0	0	0	0	0	0	0	0	2	0	1	0	0	0	0	1	0	0	1	1	0	1	0	0	0
denovo1285	Bacteria; Firmicutes; Clostridia; Clostridiales; Lachnospiraceae; Blautia; Blautia schinkii	0	0	0	0	0	0	0	0	0	0	0	0	0	0	0	0	13	10	0	47	0	0	0	0	0	24	7	0	0	0	0	5	0	0	3	24	5	22	0	0	0	15	17	0	0	1	0	0
denovo1288	Bacteria; Firmicutes; Clostridia; Clostridiales; Lachnospiraceae; Blautia	0	0	0	0	0	0	0	0	0	0	0	0	0	0	0	0	1	0	0	0	0	0	1	0	0	0	0	0	0	0	0	0	2	0	0	0	0	0	0	0	0	1	1	0	2	3	0	0
denovo1289	Unassigned	0	0	0	0	0	0	0	0	0	0	0	0	0	0	0	0	0	0	0	0	0	0	0	0	0	0	0	0	0	0	0	0	0	0	0	0	0	0	0	0	0	0	0	0	1	0	0	0
denovo1048	Unassigned	0	0	1	0	0	0	0	0	0	0	0	0	0	0	0	0	0	0	0	0	0	0	0	0	0	0	0	0	0	0	0	0	1	0	0	0	0	0	0	0	0	0	0	0	0	0	0	0
denovo1049	Bacteria; Firmicutes; Clostridia; Clostridiales; Lachnospiraceae; Lachnoclostridium; [Clostridium] aminovalericum	0	0	1	0	0	0	0	0	0	0	0	0	0	0	0	0	0	1	0	0	0	0	0	0	0	0	0	0	0	0	0	0	0	0	0	0	0	0	0	0	0	0	0	0	0	0	0	0
denovo1044	Bacteria; Firmicutes; Clostridia; Clostridiales; Clostridiaceae	0	1	2	3	0	0	0	1	0	3	0	0	0	0	0	0	0	2	0	0	0	0	1	0	0	1	0	0	0	0	0	0	2	2	1	0	0	1	0	0	0	0	0	1	0	0	0	0
denovo1045	Bacteria; Firmicutes; Clostridia; Clostridiales; Ruminococcaceae	0	0	1	0	0	0	0	0	0	0	0	0	0	0	0	0	0	0	0	0	0	0	0	0	0	0	0	0	0	0	0	0	0	0	0	0	0	0	0	0	0	0	0	0	0	0	0	0
denovo1046	Bacteria; Firmicutes; Clostridia; Clostridiales; Ruminococcaceae; Anaerotruncus; Anaerotruncus colihominis	0	0	1	0	0	0	0	0	0	0	0	0	0	0	0	0	0	0	0	0	0	0	0	0	0	0	0	0	0	0	0	0	0	0	0	0	0	0	0	0	0	0	0	0	0	0	0	0
denovo1047	Bacteria; Firmicutes; Clostridia; Clostridiales; Clostridiaceae; Clostridium	0	0	1	0	0	0	0	0	0	0	0	0	0	0	0	0	0	0	0	0	0	0	0	0	0	0	0	0	0	0	0	0	0	0	0	0	0	0	0	0	0	0	0	0	0	0	0	0
denovo1040	Unassigned	0	1	3	0	0	0	0	0	0	0	0	0	0	0	0	0	1	0	0	0	0	0	0	0	0	0	0	0	0	0	0	0	1	2	0	0	0	0	0	0	0	0	0	0	0	0	0	0
denovo1041	Bacteria; Firmicutes; Clostridia; Clostridiales	0	0	1	0	0	0	0	0	0	0	0	0	0	0	0	0	0	0	0	0	0	0	0	0	0	0	0	0	0	0	0	0	0	0	0	0	0	0	0	0	0	0	0	0	0	0	0	0
denovo1042	Bacteria; Firmicutes; Clostridia; Clostridiales; Lachnospiraceae; Lachnoclostridium; [Clostridium] saccharolyticum WM1	0	0	1	0	0	0	0	0	0	0	0	0	0	0	0	0	0	0	0	0	0	0	0	0	0	0	0	0	0	0	0	0	0	0	0	0	0	0	0	0	0	0	0	0	0	0	0	0
denovo1043	Bacteria; Firmicutes; Clostridia; Clostridiales; UNDEFINED; Flavonifractor; Flavonifractor plautii	0	0	1	0	0	0	0	0	0	0	0	0	0	0	0	0	1	0	0	0	0	0	0	1	0	0	0	0	0	0	0	0	0	0	0	0	0	0	0	0	0	0	0	1	0	0	1	0
denovo257	Unassigned	0	0	0	2	0	0	0	0	2	0	0	3	0	0	0	0	0	0	0	0	0	0	0	0	0	0	0	0	0	0	0	0	0	0	0	0	0	1	0	0	0	1	0	0	0	0	0	0
denovo256	Unassigned	0	0	1	0	1	1	0	0	0	0	1	0	1	3	1	0	1	0	0	0	0	1	1	0	1	0	1	0	0	0	0	0	1	0	0	0	0	0	1	1	0	0	0	1	1	0	0	0
denovo255	Unassigned	0	0	0	0	0	0	0	0	0	0	0	0	0	0	2	0	0	0	0	0	0	0	0	0	0	0	0	0	0	0	0	0	0	0	0	0	0	0	0	0	0	0	0	0	0	0	0	0
denovo254	Bacteria; Firmicutes; Bacilli; Lactobacillales; Lactobacillaceae; Lactobacillus	1	0	0	0	0	0	0	0	0	2	2	0	1	0	1	0	0	0	0	0	0	0	0	2	2	0	0	0	2	5	0	1	0	0	0	0	0	0	0	0	0	2	1	0	1	2	0	1
denovo253	Bacteria; Firmicutes; Clostridia; Clostridiales	0	0	0	0	0	0	0	0	0	0	0	0	0	0	0	0	0	0	0	0	0	0	0	0	0	2	0	0	0	1	0	0	3	0	0	0	0	0	0	0	0	0	0	0	0	0	0	0
denovo252	Bacteria; Firmicutes; Clostridia; Clostridiales; Clostridiaceae; Clostridium	0	0	0	0	3	0	0	0	0	0	0	1	0	0	0	0	0	0	0	0	0	0	1	0	0	0	0	0	0	1	0	0	0	0	0	0	0	0	0	0	0	1	0	0	0	0	0	0
denovo251	Bacteria; Firmicutes; Bacilli; Lactobacillales; Streptococcaceae; Streptococcus	2	0	0	0	2	5	0	0	0	2	2	0	0	2	0	0	1	2	0	0	1	0	2	0	0	2	1	1	0	0	0	0	5	0	1	1	0	0	0	0	1	0	0	0	0	0	0	0
denovo250	Unassigned	0	2	0	10	0	0	1	0	10	2	0	2	0	2	0	0	1	0	0	0	0	0	0	1	0	1	3	0	0	0	0	1	0	0	0	0	0	0	0	0	0	0	0	1	0	1	0	0
denovo259	Bacteria; Firmicutes; Clostridia; Clostridiales; Ruminococcaceae	0	0	0	0	0	0	2	1	0	0	0	0	1	2	0	2	0	0	0	0	0	0	0	2	1	0	0	0	0	0	0	1	0	1	0	0	0	1	0	0	0	0	0	0	0	0	0	1
denovo258	Bacteria; Actinobacteria; Coriobacteriia; Eggerthellales; Eggerthellaceae; Eggerthella	0	0	0	0	0	0	1	0	1	0	0	0	2	0	0	0	1	1	0	0	0	0	0	0	0	1	0	0	0	0	0	0	0	0	0	0	0	0	1	0	0	0	0	2	0	0	0	0
denovo1552	Bacteria; Firmicutes; Bacilli; Lactobacillales; Lactobacillaceae; Lactobacillus; Lactobacillus intestinalis	0	0	0	0	0	0	0	0	0	0	0	0	0	0	0	0	0	0	1	0	0	0	0	0	0	0	0	0	0	0	0	0	0	0	0	0	0	0	0	0	0	0	0	0	0	0	0	0
denovo1553	Bacteria; Firmicutes; Clostridia; Clostridiales; Lachnospiraceae; Lachnoclostridium	0	0	0	0	0	0	0	0	0	0	0	0	0	0	0	0	6	0	2	0	0	0	4	0	0	1	0	0	0	0	0	8	0	0	0	0	0	0	0	0	0	0	0	0	1	3	0	0
denovo1550	Bacteria; Firmicutes; Bacilli; Lactobacillales; Lactobacillaceae; Lactobacillus; Lactobacillus intestinalis	0	0	0	0	0	0	0	0	0	0	0	0	0	0	0	0	0	0	1	0	0	0	0	0	0	0	0	0	0	0	0	0	0	0	0	0	0	0	0	0	0	0	0	0	0	0	0	0
denovo1551	Bacteria; Verrucomicrobia; Verrucomicrobiae; Verrucomicrobiales; Verrucomicrobiaceae; Akkermansia; Akkermansia muciniphila	0	0	0	0	0	0	0	0	0	0	0	0	0	0	0	0	0	0	1	0	0	0	0	0	0	1	0	0	0	0	0	1	0	0	0	0	0	0	0	0	0	0	0	0	2	0	0	0
denovo1556	Bacteria; Firmicutes; Clostridia; Clostridiales; Lachnospiraceae	0	0	0	0	0	0	0	0	0	0	0	0	0	0	0	0	0	0	1	0	0	0	0	0	0	0	0	0	0	0	0	0	0	0	0	0	0	0	0	0	0	0	0	0	0	0	0	0
denovo1557	Bacteria; Firmicutes; Bacilli; Lactobacillales; Lactobacillaceae; Lactobacillus; Lactobacillus johnsonii	0	0	0	0	0	0	0	0	0	0	0	0	0	0	0	0	0	0	1	0	0	0	0	0	0	0	0	0	0	0	0	0	0	0	0	0	0	0	0	0	0	0	0	0	0	0	0	0
denovo1554	Bacteria; Firmicutes; Bacilli; Lactobacillales; Lactobacillaceae; Lactobacillus; Lactobacillus reuteri	0	0	0	0	0	0	0	0	0	0	0	0	0	0	0	0	0	0	1	0	0	0	1	0	0	0	0	0	0	0	0	0	0	0	0	0	0	0	0	0	0	0	0	0	0	0	0	0
denovo1555	Unassigned	0	0	0	0	0	0	0	0	0	0	0	0	0	0	0	0	0	0	1	0	0	0	0	0	0	0	0	0	0	0	0	0	0	0	0	0	0	0	0	0	0	0	0	0	0	0	0	0
denovo745	Bacteria; Firmicutes; Bacilli; Lactobacillales; Lactobacillaceae; Lactobacillus; Lactobacillus mucosae	0	0	0	0	0	0	0	0	0	0	1	0	0	0	1	0	0	0	0	0	0	0	0	1	2	0	0	0	1	0	0	1	0	0	0	0	0	0	0	0	0	1	2	0	1	0	0	0
denovo744	Bacteria; Firmicutes; Clostridia; Clostridiales; Lachnospiraceae; Blautia; Blautia schinkii	0	0	0	0	0	0	0	0	0	0	0	0	0	0	0	0	0	0	0	0	0	0	0	0	0	0	0	0	1	0	0	0	0	0	0	0	0	0	1	0	0	0	0	0	0	0	0	0
denovo747	Bacteria; Firmicutes; Clostridia; Clostridiales; Lachnospiraceae; Marvinbryantia; Marvinbryantia formatexigens	0	0	0	0	0	0	0	0	0	0	0	0	0	0	0	0	0	0	0	0	0	0	0	0	0	0	0	0	1	0	0	0	0	0	0	0	0	0	0	0	0	0	0	0	0	0	0	0
denovo746	Bacteria; Firmicutes; Bacilli; Lactobacillales; Lactobacillaceae; Lactobacillus; Lactobacillus johnsonii	0	14	10	0	11	0	0	1	2	13	15	1	6	3	20	0	1	2	6	7	0	0	8	1	8	2	0	0	3	3	0	12	6	6	0	1	0	0	0	7	2	7	7	1	10	6	11	6
denovo741	Bacteria; Firmicutes; Clostridia; Clostridiales; Clostridiaceae; Clostridium; Clostridium sp. 826	0	0	0	0	0	0	0	0	0	0	0	0	0	0	0	0	0	0	0	1	0	1	0	0	0	0	0	0	0	0	0	0	0	0	0	0	0	0	0	0	0	0	0	0	0	0	0	0
denovo740	Unassigned	0	0	0	0	0	0	0	0	0	0	0	0	0	0	0	0	0	0	0	0	0	0	0	0	0	0	0	0	1	0	0	0	0	0	0	0	0	0	0	0	0	0	0	0	0	0	0	0
denovo743	Bacteria; Firmicutes; Negativicutes; Selenomonadales; Acidaminococcaceae; Phascolarctobacterium; Phascolarctobacterium faecium	0	0	0	0	0	0	0	0	0	0	0	0	0	0	0	0	0	0	0	0	0	1	0	0	0	0	0	0	0	0	0	0	0	0	0	0	0	0	0	0	0	0	0	0	0	0	0	0
denovo742	Bacteria; Firmicutes; Clostridia; Clostridiales; Clostridiaceae; Clostridium	0	0	0	0	0	0	0	0	0	0	0	0	0	0	0	0	0	0	0	0	0	1	0	0	0	0	0	0	0	0	0	0	0	0	0	0	0	0	0	0	0	0	0	0	0	0	0	0
denovo749	Bacteria; Firmicutes; Clostridia; Clostridiales; Lachnospiraceae; Lachnoclostridium	0	0	0	1	0	2	0	0	0	0	0	2	0	0	0	0	0	0	0	0	0	0	0	0	0	0	0	0	1	1	0	0	0	0	0	0	0	0	0	0	0	0	0	0	0	0	0	0
denovo748	Unassigned	0	0	0	0	0	0	0	0	0	0	0	0	0	1	0	0	0	0	0	0	0	0	0	0	0	0	0	0	1	1	0	0	0	0	0	0	0	0	0	0	0	0	0	0	0	0	0	0
denovo644	Unassigned	0	0	0	0	0	0	0	0	0	0	0	0	0	0	0	0	0	0	0	0	0	0	0	0	0	0	1	0	0	0	0	0	0	0	0	0	0	0	0	0	0	0	0	0	0	0	0	0
denovo645	Bacteria; Firmicutes; Clostridia; Clostridiales; Lachnospiraceae; Blautia; [Ruminococcus] gnavus	0	0	0	0	0	0	0	0	0	0	0	0	0	0	0	0	0	0	0	0	0	0	0	0	0	0	1	0	0	0	0	0	0	0	0	0	0	0	0	0	0	0	0	0	0	0	0	0
denovo646	Bacteria; Bacteroidetes; Bacteroidia; Bacteroidales; Prevotellaceae; Prevotella	0	0	0	0	0	1	0	0	0	0	0	0	0	0	0	0	0	0	0	0	1	0	0	0	0	0	0	0	0	0	0	0	1	1	0	0	0	1	0	0	0	0	0	0	0	0	0	0
denovo647	Bacteria; Firmicutes; Clostridia; Clostridiales; Clostridiaceae; Clostridium	0	0	0	5	0	0	0	1	10	4	2	4	1	2	0	0	9	2	7	14	9	1	3	0	1	2	0	0	2	14	3	6	3	0	19	8	0	8	4	7	4	4	5	1	2	1	5	1
denovo640	Unassigned	0	0	0	0	0	0	0	0	0	1	0	0	0	0	0	0	0	1	0	0	0	0	1	0	1	0	1	0	0	1	0	0	0	0	1	0	0	0	0	0	0	0	0	1	1	0	0	0
denovo641	Bacteria; Firmicutes; Clostridia; Clostridiales; Lachnospiraceae; Lachnoclostridium	0	0	0	0	0	0	0	0	0	0	0	0	0	0	0	0	0	0	0	0	0	0	0	0	0	0	1	0	0	0	0	0	0	0	0	0	0	0	0	0	0	0	0	0	0	0	0	0
denovo642	Unassigned	0	0	0	0	0	0	0	0	1	0	0	0	0	0	0	0	0	0	0	1	0	0	0	0	0	0	1	0	0	0	0	0	0	0	0	0	0	0	0	0	0	0	0	0	0	0	0	0
denovo109	Bacteria; Firmicutes; Clostridia; Clostridiales; Ruminococcaceae	1	2	5	0	0	0	1	6	4	2	8	3	3	1	1	0	0	0	0	0	0	2	0	0	1	1	2	0	0	0	0	0	0	1	1	0	1	0	10	5	0	0	0	2	3	0	5	0
denovo108	Unassigned	2	6	4	2	2	1	2	1	0	14	9	7	3	5	0	3	0	0	0	0	1	0	1	3	0	0	0	0	3	0	0	0	1	0	0	0	0	0	1	2	0	2	1	1	5	3	1	0
denovo107	Bacteria; Bacteroidetes; Bacteroidia; Bacteroidales; Bacteroidaceae; Bacteroides; Bacteroides acidifaciens	9	1	0	2	4	1	0	14	6	3	7	1	8	3	5	4	0	0	0	0	0	0	0	1	0	1	0	2	2	1	5	0	2	0	1	0	0	0	1	0	0	1	0	1	0	1	3	0
denovo106	Bacteria; Firmicutes; Clostridia; Clostridiales; Clostridiaceae; Clostridium	11	4	10	3	7	46	5	2	4	17	1	7	0	0	0	1	3	0	0	2	1	2	0	2	0	0	6	1	2	0	0	1	2	0	4	3	11	10	5	4	0	0	1	0	2	0	0	0
denovo105	Bacteria; Firmicutes; Clostridia; Clostridiales; Lachnospiraceae	1	2	7	2	9	4	37	4	15	0	27	8	2	5	3	42	2	1	0	0	1	1	6	0	0	2	3	0	0	0	0	0	1	0	0	0	1	1	2	1	2	1	0	0	0	0	0	0
denovo135	Bacteria; Firmicutes; Clostridia; Clostridiales; Clostridiaceae; Clostridium	5	0	16	1	5	0	0	23	2	10	24	8	3	2	0	9	0	1	0	0	0	0	0	0	0	3	0	0	0	0	0	0	0	0	1	0	0	0	1	1	0	0	1	0	0	0	0	0
denovo103	Bacteria; Firmicutes; Clostridia; Clostridiales; Lachnospiraceae; Blautia; Blautia producta	3	0	21	83	2	26	1	0	2	0	4	1	0	1	0	0	0	7	0	0	0	0	1	0	1	0	0	1	0	0	0	0	1	0	1	0	0	0	0	0	0	0	0	0	0	0	0	0
denovo102	Bacteria; Firmicutes; Clostridia; Clostridiales; Lachnospiraceae; Ruminococcus	0	4	4	10	4	8	8	2	28	1	6	4	4	8	2	1	6	8	0	1	0	0	0	4	0	3	1	1	1	0	0	0	0	7	1	2	8	0	2	2	0	1	0	10	0	2	0	0
denovo101	Bacteria; Firmicutes; Clostridia; Clostridiales; Ruminococcaceae; Faecalibacterium; Faecalibacterium prausnitzii	0	0	0	0	0	1	3	3	1	4	0	1	1	2	0	0	1	0	1	2	0	1	3	5	1	1	3	2	3	1	5	0	0	4	1	3	0	1	4	0	4	1	3	9	2	9	4	2
denovo100	Bacteria; Firmicutes; Clostridia; Clostridiales; Lachnospiraceae; Lachnoclostridium; [Clostridium] oroticum	6	7	2	5	13	1	2	5	0	0	2	4	2	0	2	2	21	10	3	1	0	3	1	0	1	3	0	2	0	3	2	1	0	0	4	11	6	11	2	3	1	2	0	2	0	2	1	1
denovo819	Bacteria; Firmicutes; Clostridia; Clostridiales	0	0	0	0	0	1	0	0	0	0	0	0	0	0	0	0	0	0	0	0	0	0	0	0	0	0	0	0	0	0	0	0	0	0	0	0	0	0	0	0	0	0	0	0	0	0	0	0
denovo818	Bacteria; Firmicutes; Bacilli; Lactobacillales; Lactobacillaceae; Lactobacillus; Lactobacillus intestinalis	0	0	0	1	0	2	0	0	0	1	0	0	0	0	0	0	0	1	2	0	0	0	0	2	0	0	0	0	0	0	0	0	0	0	2	3	2	0	0	3	1	1	0	1	0	0	1	1
denovo815	Unassigned	0	0	0	0	0	1	0	0	0	0	0	0	0	0	0	0	0	0	0	0	0	0	0	0	0	0	0	0	0	0	0	0	0	0	0	0	0	0	0	0	0	0	0	0	0	0	0	0
denovo814	Bacteria; Firmicutes; Clostridia; Clostridiales; Lachnospiraceae; Lachnoclostridium; Lachnoclostridium phytofermentans	0	0	1	0	2	4	0	0	0	0	1	0	0	0	0	0	0	0	0	0	0	0	0	0	0	0	0	0	0	0	0	0	0	0	0	0	0	0	0	0	0	0	0	0	0	0	0	0
denovo817	Bacteria; Firmicutes; Clostridia; Clostridiales; Clostridiaceae; Clostridium	0	0	0	0	0	1	0	0	0	0	0	0	0	0	0	0	0	0	0	0	0	0	0	0	0	0	0	0	0	0	0	0	0	0	0	0	0	0	0	0	0	0	0	0	0	0	0	0
denovo816	Bacteria; Firmicutes; Clostridia; Clostridiales; Clostridiaceae; Clostridium	0	1	0	0	0	1	0	1	0	0	0	0	0	0	0	0	0	0	0	0	0	0	0	0	0	1	0	0	0	0	0	0	0	0	0	0	0	0	0	0	0	0	0	1	0	0	0	0
denovo811	Bacteria; Firmicutes; Clostridia; Clostridiales; Lachnospiraceae	0	0	0	0	0	1	0	0	0	0	0	0	0	0	0	0	0	0	0	0	0	0	0	0	0	0	0	0	0	0	0	0	0	0	0	0	0	0	0	0	0	0	0	0	0	0	0	0
denovo810	Bacteria; Firmicutes; Clostridia; Clostridiales; Ruminococcaceae	0	0	0	0	0	0	0	0	0	0	0	1	0	0	0	0	0	0	0	0	0	0	0	0	0	0	0	0	0	0	0	0	0	0	0	0	0	0	0	0	0	0	0	0	0	0	0	0
denovo813	Bacteria; Proteobacteria; Betaproteobacteria; Burkholderiales; Alcaligenaceae; Bordetella	0	0	0	0	0	1	0	0	0	0	0	0	0	0	0	0	0	0	0	0	0	0	0	0	0	0	0	0	0	0	0	0	0	0	0	0	0	0	0	0	0	0	0	0	0	0	0	0
denovo812	Bacteria; Firmicutes; Clostridia; Clostridiales; Clostridiaceae; Clostridium	0	0	0	0	0	1	0	0	1	2	0	0	0	0	0	0	0	0	0	0	0	0	0	0	0	1	0	0	0	0	0	0	0	0	0	0	0	0	0	0	0	0	0	0	0	0	0	0
denovo921	Bacteria; Firmicutes; Clostridia; Clostridiales; Lachnospiraceae; Lachnoclostridium	0	0	0	0	0	0	0	0	0	0	0	0	0	0	1	0	0	0	0	0	0	0	0	0	0	0	0	0	0	0	0	0	0	0	0	0	0	0	0	0	0	0	0	0	0	0	0	0
denovo920	Unassigned	0	0	0	0	0	0	0	0	0	0	0	0	0	0	1	0	0	0	0	0	0	0	0	0	0	0	0	0	0	0	0	0	0	0	0	0	0	0	0	0	0	0	0	0	0	0	0	0
denovo923	Unassigned	0	3	1	0	0	0	0	0	2	1	1	0	1	0	1	0	0	0	0	0	0	0	2	0	0	0	0	0	0	0	0	0	0	2	3	1	0	0	0	0	0	0	0	0	0	0	0	0
denovo922	Unassigned	0	0	0	0	0	0	0	0	0	0	0	0	0	0	1	0	0	0	0	0	0	0	0	0	0	0	0	0	0	0	0	0	0	0	0	0	0	0	0	0	0	0	0	0	0	0	0	0
denovo925	Bacteria; Firmicutes; Clostridia; Clostridiales; Clostridiaceae; Clostridium; Clostridium sp.	0	0	0	0	0	0	0	0	0	0	0	0	0	0	1	0	0	0	0	0	0	0	0	0	0	0	0	0	0	0	0	0	0	0	0	0	0	0	0	0	0	0	0	0	0	0	0	0
denovo924	Bacteria; Firmicutes; Clostridia; Clostridiales; Lachnospiraceae; Blautia; Blautia sp. Ser5	0	0	0	0	0	0	0	0	0	0	0	0	0	0	1	0	0	0	0	0	0	0	0	0	0	0	0	0	0	0	0	0	0	0	0	0	0	0	0	0	0	0	0	0	0	0	0	0
denovo927	Unassigned	0	0	0	0	0	0	0	0	0	0	0	0	0	0	1	0	0	0	0	0	0	0	0	0	0	0	0	0	0	0	0	0	0	0	0	0	0	0	0	0	0	0	0	0	0	0	0	0
denovo926	Bacteria; Firmicutes; Clostridia; Clostridiales; Clostridiaceae; Clostridium; Clostridium sp. 826	0	0	0	0	0	0	0	0	0	0	0	0	0	0	1	0	0	0	0	0	0	0	0	0	0	0	0	0	0	0	0	0	0	0	0	0	0	0	0	0	0	0	0	0	0	0	0	0
denovo929	Bacteria; Firmicutes; Clostridia; Clostridiales; Lachnospiraceae	0	0	0	0	0	0	0	0	0	0	0	0	0	0	1	0	0	0	0	0	0	0	0	0	0	0	0	0	0	0	0	0	0	0	0	0	0	0	0	0	0	0	0	0	0	0	0	0
denovo928	Bacteria; Firmicutes; Bacilli; Lactobacillales; Lactobacillaceae; Lactobacillus; Lactobacillus reuteri	0	0	0	0	0	0	0	0	0	2	1	0	0	0	1	0	0	0	0	0	0	0	0	1	0	0	0	0	0	0	0	0	0	0	0	0	0	0	1	0	0	0	1	0	0	0	1	0
denovo1705	Unassigned	0	0	0	0	0	0	0	0	0	0	0	0	0	0	0	0	0	0	0	0	0	0	1	0	0	0	0	0	0	0	0	0	0	0	0	0	0	0	0	0	0	0	0	0	0	0	0	0
denovo1704	Bacteria; Firmicutes; Clostridia; Clostridiales; Lachnospiraceae; Lachnoclostridium; [Clostridium] hylemonae	0	0	0	0	0	0	0	0	0	0	0	0	0	0	0	0	0	0	0	0	0	0	1	0	0	0	0	0	0	0	0	0	0	0	0	0	0	0	0	0	0	0	0	0	0	0	0	0
denovo1703	Bacteria; Firmicutes; Clostridia; Clostridiales; Ruminococcaceae	0	0	0	0	0	0	0	0	0	0	0	0	0	0	0	0	0	0	0	0	0	0	1	0	0	0	0	0	0	0	0	0	0	0	0	0	0	0	0	0	0	0	0	0	0	0	0	0
denovo1702	Unassigned	0	0	0	0	0	0	0	0	0	0	0	0	0	0	0	0	0	0	0	0	0	0	2	0	0	0	0	0	0	0	0	0	0	0	0	0	0	0	0	0	0	0	0	0	0	0	0	0
denovo1701	Unassigned	0	0	0	0	0	0	0	0	0	0	0	0	0	0	0	0	0	0	0	0	0	0	1	0	0	0	0	0	0	0	0	0	0	0	0	0	0	0	0	0	0	0	0	0	0	0	0	0
denovo1700	Unassigned	0	0	0	0	0	0	0	0	0	0	0	0	0	0	0	0	0	0	0	0	0	0	1	0	0	0	0	0	0	0	0	0	0	0	0	0	0	0	0	0	0	0	0	0	0	0	0	0
denovo1679	Bacteria; Firmicutes; Bacilli; Lactobacillales; Lactobacillaceae; Lactobacillus; Lactobacillus intestinalis	0	0	0	0	0	0	0	0	0	0	0	0	0	0	0	0	0	0	0	0	0	0	0	0	0	0	0	0	0	0	0	0	0	0	0	0	0	0	0	0	0	0	0	0	0	0	2	0
denovo1678	Bacteria; Bacteroidetes; Bacteroidia; Bacteroidales; Bacteroidaceae; Bacteroides; Bacteroides sartorii	0	0	0	0	0	0	0	0	0	0	0	0	0	0	0	0	0	0	0	0	0	0	0	0	0	0	0	0	0	0	0	0	0	0	0	0	0	0	0	0	0	0	0	0	0	0	1	0
denovo1673	Unassigned	0	0	0	0	0	0	0	0	0	0	0	0	0	0	0	0	0	0	0	0	0	0	1	0	0	0	0	0	0	0	0	0	0	0	0	0	0	0	0	0	0	0	0	0	0	0	0	0
denovo1672	Unassigned	0	0	0	0	0	0	0	0	0	0	0	0	0	0	0	0	0	0	0	0	0	0	4	0	0	0	0	0	0	0	0	0	0	0	0	0	0	0	0	0	0	0	0	0	0	0	0	0
denovo1671	Bacteria; Firmicutes; Bacilli; Lactobacillales; Lactobacillaceae; Lactobacillus	0	0	0	0	0	0	0	0	0	0	0	0	0	0	0	0	0	0	0	0	0	0	1	0	0	0	0	0	0	0	0	0	0	0	0	0	0	0	0	0	0	0	0	0	0	0	0	0
denovo1670	Bacteria; Firmicutes; Clostridia; Clostridiales; Lachnospiraceae; Blautia	0	0	0	0	0	0	0	0	0	0	0	0	0	0	0	0	0	0	0	0	0	0	2	0	0	0	0	0	0	0	0	0	0	0	0	0	0	0	0	0	0	0	0	0	0	0	0	0
denovo1677	Bacteria; Firmicutes; Bacilli; Lactobacillales; Lactobacillaceae; Lactobacillus; Lactobacillus reuteri	0	0	0	0	0	0	0	0	0	0	0	0	0	0	0	0	0	0	0	0	0	0	9	0	0	0	0	0	0	0	0	0	0	0	0	0	0	0	0	0	0	0	0	0	0	0	4	0
denovo1676	Unassigned	0	0	0	0	0	0	0	0	0	0	0	0	0	0	0	0	0	0	0	0	0	0	1	0	0	0	0	0	0	0	0	0	0	0	0	0	0	0	0	0	0	0	0	0	0	0	0	0
denovo1675	Bacteria; Firmicutes; Clostridia; Clostridiales; Lachnospiraceae; Blautia; Blautia schinkii	0	0	0	0	0	0	0	0	0	0	0	0	0	0	0	0	0	0	0	0	0	0	1	0	0	0	0	0	0	0	0	0	0	0	0	0	0	0	0	0	0	0	0	0	0	0	0	0
denovo1674	Bacteria; Firmicutes; Bacilli; Lactobacillales; Lactobacillaceae; Lactobacillus; Lactobacillus reuteri	0	0	0	0	0	0	0	0	0	0	0	0	0	0	0	0	0	0	0	0	0	0	1	0	0	0	0	0	0	0	0	0	0	0	0	0	0	0	0	0	0	0	0	0	0	0	0	0
denovo92	Unassigned	2	2	14	0	92	3	1	1	1	1	56	8	9	2	2	2	0	0	1	0	0	0	1	0	0	1	0	0	0	0	0	0	0	1	2	8	4	0	0	1	0	0	2	0	0	1	0	0
denovo93	Bacteria; Firmicutes	0	0	0	1	0	2	0	1	1	18	2	0	0	1	1	2	0	1	2	3	2	0	2	7	0	0	0	6	1	3	4	4	2	2	4	0	0	0	12	28	0	7	2	2	0	16	1	1
denovo90	Bacteria; Firmicutes; Clostridia; Clostridiales	0	16	127	4	14	9	0	0	2	3	12	16	36	6	3	5	0	6	0	0	1	1	0	0	0	1	1	0	0	1	0	0	0	1	1	3	2	4	3	0	0	0	0	3	1	5	0	0
denovo91	Bacteria; Firmicutes; Clostridia; Clostridiales; Lachnospiraceae; Lachnoclostridium; [Clostridium] polysaccharolyticum	3	0	2	15	8	5	0	4	5	0	10	1	2	0	0	1	9	2	0	6	14	5	2	0	2	12	17	0	6	1	0	2	6	0	0	0	5	7	5	1	0	0	0	14	0	0	1	0
denovo96	Bacteria; Actinobacteria; Coriobacteriia; Eggerthellales; Eggerthellaceae; Adlercreutzia; Adlercreutzia equolifaciens	0	0	0	1	1	0	1	4	1	1	7	1	1	4	3	2	2	2	2	9	0	1	3	6	4	11	12	8	4	4	4	2	2	1	3	3	0	0	0	0	1	3	10	8	0	8	0	2
denovo97	Bacteria; Firmicutes; Clostridia; Clostridiales; Clostridiaceae; Clostridium	0	1	0	4	0	0	2	2	3	2	1	6	1	0	0	4	0	1	0	0	0	0	1	2	0	8	5	2	2	1	2	0	0	0	1	1	0	0	0	2	0	0	0	6	2	4	1	0
denovo94	Bacteria; Firmicutes; Clostridia; Clostridiales; Clostridiaceae; Clostridium	2	2	12	12	0	1	2	1	5	11	4	5	3	7	3	12	11	8	2	0	2	12	1	0	18	7	4	5	25	16	7	9	1	7	11	18	8	17	14	5	4	3	18	6	7	0	8	2
denovo95	Bacteria; Firmicutes; Clostridia; Clostridiales; Ruminococcaceae; Ruminococcus; Ruminococcus bicirculans	0	25	15	11	1	28	1	4	17	6	2	4	6	3	3	2	3	7	0	0	0	0	1	2	0	24	9	0	3	0	0	0	3	3	2	3	1	5	1	3	0	0	0	0	11	0	3	0
denovo98	Bacteria; Firmicutes; Clostridia; Clostridiales; Ruminococcaceae	6	2	0	4	6	1	0	3	1	5	5	7	6	2	5	2	2	2	3	2	2	1	2	2	3	5	4	6	5	1	1	2	2	3	5	4	9	4	3	4	4	2	0	1	1	1	4	1
denovo99	Unassigned	0	3	1	5	1	1	2	5	19	0	16	1	8	4	30	7	0	0	0	0	0	0	6	2	1	2	4	0	0	0	0	0	1	1	0	5	4	1	36	18	1	1	0	1	0	0	0	0
denovo1459	Bacteria; Firmicutes; Bacilli; Lactobacillales; Lactobacillaceae; Lactobacillus; Lactobacillus reuteri	0	0	0	0	0	0	0	0	0	0	0	0	0	0	0	0	0	1	0	0	0	0	0	0	0	0	0	0	0	0	0	1	0	0	0	0	0	0	0	0	0	0	0	0	0	0	0	0
denovo1458	Bacteria; Firmicutes; Bacilli; Lactobacillales; Lactobacillaceae; Lactobacillus; Lactobacillus harbinensis	0	0	0	0	0	0	0	0	0	0	0	0	0	0	0	0	0	1	0	0	0	0	0	0	0	0	0	0	0	0	0	0	0	0	0	0	0	0	0	0	0	0	0	0	0	0	0	0
denovo1457	Bacteria; Firmicutes; Bacilli; Lactobacillales; Lactobacillaceae; Lactobacillus	0	0	0	0	0	0	0	0	0	0	0	0	0	0	0	0	0	1	0	0	0	0	0	0	0	0	0	0	0	0	0	0	0	0	0	0	0	0	0	0	0	0	0	0	0	0	0	0
denovo1456	Bacteria; Firmicutes; Clostridia; Clostridiales; Lachnospiraceae; Lachnoclostridium	0	0	0	0	0	0	0	0	0	0	0	0	0	0	0	0	0	1	0	0	0	0	1	0	1	1	0	0	0	0	0	0	0	0	0	0	0	0	0	0	0	0	0	0	0	0	0	0
denovo1455	Unassigned	0	0	0	0	0	0	0	0	0	0	0	0	0	0	0	0	0	1	0	0	0	0	1	0	0	0	0	0	0	0	0	0	0	0	0	0	0	0	0	0	0	0	0	0	0	0	0	0
denovo1454	Bacteria; Firmicutes; Negativicutes; Selenomonadales; Acidaminococcaceae; Acidaminococcus	0	0	0	0	0	0	0	0	0	0	0	0	0	0	0	0	0	0	1	0	0	0	0	0	1	0	0	0	0	0	0	0	0	0	0	0	0	0	0	0	0	0	0	0	0	0	0	0
denovo1453	Bacteria; Firmicutes; Clostridia; Clostridiales; Lachnospiraceae; Blautia	0	0	0	0	0	0	0	0	0	0	0	0	0	0	0	0	0	0	0	0	0	0	0	0	1	0	0	0	0	0	0	0	0	0	0	0	0	0	0	0	0	0	0	0	0	0	0	0
denovo1452	Bacteria; Firmicutes; Clostridia; Clostridiales; Eubacteriaceae; Eubacterium; Eubacterium ramulus	0	0	0	0	0	0	0	0	0	0	0	0	0	0	0	0	0	0	0	0	0	0	0	0	1	0	2	0	0	0	0	1	0	0	0	0	0	0	0	0	0	0	0	0	0	0	0	0
denovo1451	Bacteria; Firmicutes; Bacilli; Lactobacillales; Lactobacillaceae; Lactobacillus; Lactobacillus reuteri	0	0	0	0	0	0	0	0	0	0	0	0	0	0	0	0	0	0	0	0	0	0	0	0	1	0	0	0	0	0	0	0	0	0	0	0	0	0	0	0	0	0	0	0	0	0	0	0
denovo1450	Bacteria; Firmicutes; Clostridia; Clostridiales; Lachnospiraceae; Marvinbryantia; Marvinbryantia formatexigens	0	0	0	0	0	0	0	0	0	0	0	0	0	0	0	0	0	0	0	0	0	0	0	0	1	0	0	0	0	0	0	0	0	0	0	0	0	0	0	0	0	0	0	0	0	0	0	0
denovo78	Bacteria; Actinobacteria; Coriobacteriia; Eggerthellales; Eggerthellaceae; Cryptobacterium; Cryptobacterium curtum	2	5	7	1	1	0	7	1	0	25	3	9	1	4	2	1	1	11	0	0	0	9	3	7	9	23	22	25	9	7	1	6	5	0	2	0	0	0	17	8	3	0	15	14	2	3	0	2
denovo79	Bacteria; Firmicutes; Clostridia; Clostridiales; Lachnospiraceae	1	2	1	4	1	1	3	3	4	5	4	0	0	1	9	5	30	4	20	25	14	52	8	8	68	6	7	20	21	23	35	29	4	3	46	10	8	69	5	5	30	11	24	13	3	10	11	2
denovo70	Bacteria; Firmicutes; Clostridia; Clostridiales; UNDEFINED; Flavonifractor; Flavonifractor plautii	0	3	2	53	5	2	0	1	0	19	2	2	1	0	1	1	2	13	1	9	1	3	0	0	0	0	0	0	1	14	10	9	6	1	43	16	0	7	52	42	1	2	3	0	13	0	2	2
denovo71	Unassigned	5	22	3	1	4	0	3	9	5	31	1	4	18	8	1	1	0	23	1	0	1	0	12	5	0	1	3	0	0	2	4	3	1	10	9	2	0	1	155	95	1	9	1	1	21	0	1	0
denovo72	Bacteria; Firmicutes; Bacilli; Lactobacillales; Streptococcaceae; Streptococcus	2	12	16	4	3	9	3	4	4	2	15	15	2	7	8	1	3	9	4	11	8	19	13	5	3	14	6	3	3	8	12	12	37	14	3	0	7	9	10	8	4	16	5	2	6	7	10	5
denovo73	Bacteria; Bacteroidetes; Bacteroidia; Bacteroidales; Porphyromonadaceae; Parabacteroides	0	2	0	1	0	0	0	8	2	20	1	0	1	1	1	3	1	0	2	11	8	14	1	1	3	31	16	5	5	7	1	4	2	0	4	1	0	0	12	3	9	4	14	2	4	1	17	3
denovo74	Bacteria; Firmicutes; Clostridia; Clostridiales; Lachnospiraceae; Blautia	10	6	41	33	13	33	5	2	5	2	1	6	6	5	1	2	6	5	2	0	0	2	4	2	1	0	1	0	1	3	0	1	1	6	8	1	9	0	0	1	0	0	3	4	4	4	0	1
denovo75	Bacteria; Firmicutes; Clostridia; Clostridiales; Clostridiaceae; Clostridium; Clostridium sp. PPf35E6	7	1	9	3	4	12	6	10	12	10	8	6	5	4	6	2	6	7	3	1	2	2	4	10	7	7	14	3	5	5	2	3	3	5	2	3	13	2	3	2	5	7	8	7	1	4	3	9
denovo76	Unassigned	13	7	0	0	9	0	30	44	20	1	4	23	16	15	11	4	1	1	1	0	2	0	9	0	3	1	2	9	8	0	0	0	2	3	1	6	7	1	22	11	3	11	1	3	8	4	2	0
denovo77	Bacteria; Actinobacteria; Coriobacteriia; Eggerthellales; Eggerthellaceae; Adlercreutzia; Adlercreutzia equolifaciens	1	0	2	4	3	1	13	9	20	6	11	5	9	11	18	2	4	0	5	2	0	1	5	20	5	10	13	18	4	4	3	4	3	3	8	4	0	0	4	11	11	17	11	24	1	12	0	11
denovo448	Bacteria; Bacteroidetes; Bacteroidia; Bacteroidales; Rikenellaceae; Alistipes	0	0	0	0	0	0	0	1	2	1	0	0	0	0	1	0	0	0	0	0	0	0	1	0	0	2	0	0	0	0	1	0	0	0	0	0	0	0	0	0	0	1	0	0	0	1	0	0
denovo1252	Unassigned	0	0	0	0	0	0	0	0	0	0	0	0	0	0	0	0	0	0	0	0	0	0	0	0	0	0	0	0	0	0	0	0	0	0	0	0	0	0	0	1	0	0	0	0	0	0	0	0
denovo1259	Unassigned	0	0	0	0	0	0	0	0	0	0	0	0	0	0	0	0	0	0	0	0	0	0	0	0	0	0	0	0	0	0	0	0	0	0	0	0	0	0	0	1	0	0	0	0	0	1	0	0
denovo1258	Unassigned	0	0	0	0	0	0	0	0	0	0	0	0	0	0	0	0	0	0	0	0	0	0	0	0	0	0	0	0	0	0	0	0	0	0	0	0	0	0	0	1	0	0	0	0	0	0	0	0
denovo1291	Unassigned	0	0	0	0	0	0	0	0	0	0	0	0	0	0	0	0	0	0	0	0	0	0	0	0	0	1	0	0	0	0	0	0	0	0	0	0	0	0	0	0	0	0	0	1	0	0	0	0
denovo1290	Unassigned	0	0	0	0	0	0	0	0	0	0	0	0	0	0	0	0	0	0	0	0	0	0	0	0	0	0	0	0	0	0	0	0	0	0	0	0	0	0	0	0	0	0	0	1	0	0	0	0
denovo1293	Unassigned	0	0	0	0	0	0	0	0	0	0	0	0	0	0	0	0	0	0	0	0	0	0	0	0	0	0	0	0	0	0	0	0	0	0	0	0	0	0	0	0	0	0	0	1	0	0	0	0
denovo1292	Unassigned	0	0	0	0	0	0	0	0	0	0	0	0	0	0	0	0	0	0	0	0	0	0	0	0	0	0	0	0	0	0	0	0	0	0	0	0	0	0	0	0	0	0	0	1	0	0	0	0
denovo1295	Unassigned	0	0	0	0	0	0	0	0	0	0	0	0	0	0	0	0	0	0	0	0	0	0	0	0	0	0	0	0	0	0	0	0	0	0	0	0	0	0	0	0	0	0	0	1	0	0	0	0
denovo1294	Unassigned	0	0	0	0	0	0	0	0	0	0	0	0	0	0	0	0	0	0	0	0	0	0	0	0	0	0	0	0	0	0	0	0	0	0	0	0	0	0	0	0	0	0	0	1	0	0	0	0
denovo1297	Unassigned	0	0	0	0	0	0	0	0	0	0	0	0	0	0	0	0	0	0	0	0	0	0	0	0	0	0	0	0	0	0	0	0	0	0	0	0	0	0	0	0	0	1	0	0	0	0	0	0
denovo1296	Bacteria; Bacteroidetes; Bacteroidia; Bacteroidales; Bacteroidaceae; Bacteroides	0	0	0	0	0	0	0	0	0	0	0	0	0	0	0	0	0	0	0	0	0	0	0	0	0	0	0	0	0	0	0	0	0	0	0	0	0	0	0	0	0	1	0	0	0	0	0	0
denovo1299	Unassigned	0	0	0	0	0	0	0	0	0	0	0	0	0	0	0	0	0	0	0	0	0	0	0	0	0	0	0	0	0	0	0	0	0	0	0	0	0	0	0	0	0	2	0	0	0	0	0	0
denovo1298	Bacteria; Firmicutes; Clostridia; Clostridiales; Lachnospiraceae; Blautia; Blautia schinkii	0	0	0	0	0	0	0	0	0	0	0	0	0	0	0	0	2	1	0	0	0	0	0	2	4	0	1	0	0	0	0	3	2	5	2	0	1	9	1	0	0	1	1	0	0	0	1	0
denovo248	Bacteria; Firmicutes; Clostridia; Clostridiales; Clostridiaceae; Clostridium	0	2	1	0	1	0	0	2	1	0	0	0	1	1	0	0	1	0	0	0	0	0	1	0	0	2	2	0	0	6	0	0	1	1	0	4	0	1	0	0	0	0	0	0	0	0	0	0
denovo249	Bacteria; Firmicutes; Clostridia; Clostridiales; Lachnospiraceae; Tyzzerella; [Clostridium] propionicum	0	0	0	1	1	0	0	1	1	1	0	0	0	1	0	0	0	0	1	1	0	0	2	3	0	1	0	1	2	1	4	1	1	0	0	0	0	0	0	0	0	0	3	3	1	4	0	0
denovo1051	Unassigned	0	1	1	0	0	0	0	3	0	1	0	0	0	0	0	0	0	0	0	0	0	0	0	1	0	0	0	0	0	0	0	0	0	0	0	0	0	0	0	0	0	0	0	0	0	1	0	0
denovo1050	Bacteria; Firmicutes; Clostridia; Clostridiales	0	0	1	0	0	0	0	0	0	0	0	0	0	0	0	0	0	0	0	0	0	0	0	0	0	0	0	0	0	0	0	0	0	0	0	0	0	0	0	0	0	0	0	0	0	0	0	0
denovo1057	Bacteria; Firmicutes; Clostridia; Clostridiales; Lachnospiraceae; Ruminococcus	0	1	0	0	0	0	0	0	0	0	0	0	0	0	0	0	0	0	0	0	0	0	0	0	0	0	0	0	0	0	0	0	0	0	0	0	0	0	0	0	0	0	0	0	0	0	0	0
denovo1056	Bacteria; Firmicutes; Bacilli; Lactobacillales; Lactobacillaceae; Lactobacillus; Lactobacillus reuteri	0	1	0	0	0	0	0	0	0	0	0	0	0	0	0	0	0	0	0	0	0	0	0	0	0	0	0	0	0	0	0	0	0	0	0	0	0	0	0	0	0	0	0	0	0	0	1	0
denovo1055	Unassigned	0	0	1	0	0	0	0	0	0	0	0	0	0	0	0	0	0	0	0	0	0	0	0	0	0	0	0	0	0	0	0	0	0	0	0	0	0	0	0	0	0	0	0	0	0	0	0	0
denovo1054	Bacteria; Firmicutes; Clostridia; Clostridiales; Clostridiaceae; Clostridium	0	0	1	0	0	0	0	0	0	1	0	0	0	0	0	0	0	0	0	0	0	0	0	0	0	2	0	0	0	0	0	0	0	0	0	0	0	0	0	0	0	0	0	0	0	0	0	0
denovo240	Bacteria; Firmicutes; Clostridia; Clostridiales; Ruminococcaceae	0	0	0	1	0	0	0	0	0	2	0	1	0	0	0	1	1	0	0	2	1	0	0	0	0	1	1	1	0	1	0	2	1	1	2	3	1	1	1	0	4	0	0	0	2	0	1	1
denovo241	Bacteria; Firmicutes; Clostridia; Clostridiales; Eubacteriaceae; Eubacterium	0	0	1	7	0	0	0	3	3	0	0	0	0	0	1	1	4	1	1	0	0	0	0	1	0	6	2	2	0	2	0	1	0	0	1	1	2	2	0	0	0	0	0	0	1	0	2	1
denovo242	Bacteria; Firmicutes; Clostridia; Clostridiales; Clostridiaceae; Clostridium	2	0	1	2	0	0	1	2	0	2	0	1	0	4	0	1	1	2	0	0	0	0	1	0	0	0	3	0	1	4	0	1	0	1	0	0	0	1	2	0	0	0	1	1	1	1	0	0
denovo243	Bacteria; Firmicutes; Clostridia; Clostridiales; Clostridiaceae; Clostridium	0	0	0	1	0	0	1	0	2	1	0	1	0	0	2	1	1	0	0	0	0	1	0	0	0	6	3	1	0	1	1	0	0	0	1	0	0	0	1	1	0	0	0	1	0	0	3	0
denovo244	Bacteria; Firmicutes; Bacilli; Lactobacillales; Lactobacillaceae; Lactobacillus; Lactobacillus intestinalis	6	3	5	2	2	8	0	0	2	2	0	3	9	2	0	0	6	10	9	7	3	3	9	11	7	6	5	3	12	13	5	11	4	3	6	9	7	3	2	15	7	23	9	5	14	10	13	7
denovo245	Bacteria; Firmicutes; Erysipelotrichia; Erysipelotrichales; Erysipelotrichaceae; Candidatus Stoquefichus; Candidatus Stoquefichus massiliensis AP9	0	0	0	0	0	0	0	0	0	0	0	0	0	0	0	0	0	0	0	0	0	0	0	3	0	0	0	0	0	0	1	1	0	0	0	0	0	0	0	0	1	0	0	0	0	0	0	0
denovo246	Bacteria; Firmicutes; Clostridia; Clostridiales; Eubacteriaceae; Eubacterium	0	0	0	0	0	0	1	2	0	2	1	0	3	1	0	1	0	0	0	0	1	0	0	0	1	0	1	0	2	0	0	0	0	0	1	0	0	0	1	0	0	1	0	1	0	0	0	0
denovo247	Bacteria; Firmicutes; Bacilli; Lactobacillales; Lactobacillaceae; Lactobacillus; Lactobacillus intestinalis	0	0	0	0	1	1	0	0	0	0	0	0	0	0	0	0	1	2	1	0	0	1	1	0	0	0	0	0	0	0	0	0	1	1	0	1	1	0	0	0	0	0	0	0	0	0	0	0
denovo756	Bacteria; Firmicutes; Clostridia; Clostridiales; Lachnospiraceae; Blautia	0	0	0	1	0	2	0	0	0	1	1	0	0	1	2	0	11	1	2	3	0	0	1	2	55	0	3	0	5	5	0	22	2	8	6	1	3	2	7	8	7	8	4	1	4	3	5	3
denovo757	Bacteria; Firmicutes; Erysipelotrichia; Erysipelotrichales; Erysipelotrichaceae	0	0	0	0	0	0	0	0	1	0	0	0	0	0	0	0	0	0	0	0	0	0	0	0	0	0	0	0	0	1	0	0	0	0	0	0	0	0	0	0	0	0	0	0	0	0	0	0
denovo754	Bacteria; Firmicutes; Bacilli; Lactobacillales; Lactobacillaceae; Lactobacillus	0	0	0	0	0	0	0	0	0	0	0	0	1	1	0	0	0	0	0	0	0	0	0	0	0	0	0	0	0	1	0	0	0	0	0	0	0	0	0	0	0	0	0	0	0	0	0	0
denovo755	Bacteria; Firmicutes; Clostridia; Clostridiales; Lachnospiraceae; Lachnoclostridium; [Clostridium] symbiosum	0	0	0	0	0	0	0	0	0	0	0	0	0	0	0	0	0	0	0	0	0	0	0	0	0	0	0	0	0	1	0	0	0	0	0	0	1	0	0	0	0	0	0	0	0	0	0	0
denovo752	Bacteria; Firmicutes; Clostridia; Clostridiales; Lachnospiraceae; Lachnoclostridium	0	0	0	0	0	0	0	0	0	0	1	0	0	0	0	0	0	0	0	0	0	0	0	0	0	0	0	0	0	1	0	0	0	0	0	0	0	0	0	0	0	0	0	0	0	0	0	0
denovo753	Unassigned	0	0	0	0	0	0	0	0	0	0	0	0	0	0	0	0	0	0	0	0	0	0	0	0	0	0	0	0	0	1	0	0	0	0	0	0	0	0	1	0	0	0	0	0	0	0	0	1
denovo750	Bacteria; Firmicutes; Clostridia; Clostridiales; Lachnospiraceae; Marvinbryantia; Marvinbryantia formatexigens	0	0	0	0	0	0	0	0	0	0	0	0	0	0	0	0	0	0	1	1	0	0	0	0	0	0	0	0	1	0	0	0	0	0	0	0	0	0	0	0	0	0	0	0	0	0	0	0
denovo751	Bacteria; Firmicutes; Bacilli; Lactobacillales; Lactobacillaceae; Lactobacillus; Lactobacillus reuteri	0	1	0	0	0	0	0	0	0	0	0	0	0	0	1	0	0	0	0	0	0	0	2	0	0	0	0	0	3	0	0	0	0	0	0	0	0	0	0	0	0	1	0	0	0	0	0	0
denovo758	Unassigned	0	0	0	0	0	0	0	0	0	0	0	0	0	0	0	0	0	0	0	0	0	0	0	0	0	0	0	0	1	0	0	0	0	0	0	0	0	0	0	0	0	0	0	0	0	0	0	0
denovo759	Bacteria; Firmicutes; Bacilli; Lactobacillales; Lactobacillaceae; Lactobacillus; Lactobacillus intestinalis	0	0	0	0	0	0	0	0	0	1	0	1	0	0	0	0	0	2	1	0	0	0	0	0	0	2	0	0	1	1	0	0	0	0	0	0	0	0	0	0	0	0	0	0	0	1	1	0
denovo110	Unassigned	3	18	0	0	0	0	0	4	14	2	18	42	3	11	8	2	0	0	1	0	0	0	1	4	0	0	0	4	2	1	1	0	2	1	5	0	0	0	1	2	0	3	1	1	2	3	0	0
denovo111	Bacteria; Firmicutes; Clostridia; Clostridiales; UNDEFINED; Flavonifractor; Flavonifractor plautii	0	0	3	3	0	1	5	4	3	2	2	7	4	1	3	6	5	0	0	1	4	3	0	2	0	10	10	5	5	1	3	5	5	0	6	2	2	0	6	7	5	1	5	0	4	4	3	3
denovo112	Bacteria; Firmicutes; Clostridia; Clostridiales; Lachnospiraceae; Lachnoclostridium	8	4	0	3	2	11	0	17	2	0	23	14	20	12	1	12	0	1	0	0	1	0	1	0	0	0	1	0	0	0	1	0	0	0	0	0	0	0	0	1	0	0	1	1	1	3	0	0
denovo113	Bacteria; Firmicutes; Clostridia; Clostridiales; Lachnospiraceae	0	0	0	0	0	1	0	0	0	23	0	1	0	0	3	0	3	0	1	0	0	0	3	0	0	0	0	0	0	8	3	4	0	1	25	0	2	14	0	0	1	0	1	1	9	0	0	8
denovo114	Bacteria; Firmicutes; Clostridia; Clostridiales; Clostridiaceae; Clostridium	2	0	29	22	5	3	2	1	12	5	3	6	3	0	1	2	1	2	1	0	1	2	2	0	2	13	20	1	3	0	0	1	3	0	4	5	13	3	2	2	0	1	3	2	2	3	8	0
denovo115	Bacteria; Firmicutes; Clostridia; Clostridiales; Eubacteriaceae; Eubacterium	0	7	0	5	0	2	2	5	3	8	1	1	4	4	3	3	0	1	1	1	1	0	0	0	0	6	7	5	3	0	0	1	0	1	9	1	5	4	3	3	1	0	0	6	2	5	0	0
denovo116	Bacteria; Firmicutes; Clostridia; Clostridiales; Lachnospiraceae; Dorea; Dorea formicigenerans	0	0	1	5	1	0	0	1	1	1	3	0	4	0	2	2	2	4	0	1	2	1	2	1	2	3	4	3	0	0	0	0	4	2	1	0	3	3	1	0	0	1	1	5	0	0	1	0
denovo117	Bacteria; Firmicutes; Clostridia; Clostridiales; Lachnospiraceae; Blautia	3	1	0	6	9	9	2	7	9	3	3	6	3	5	3	1	5	2	1	8	0	3	0	2	5	2	4	10	7	5	0	3	1	5	2	4	3	0	4	2	2	1	3	3	5	0	0	0
denovo118	Bacteria; Firmicutes; Erysipelotrichia; Erysipelotrichales; Erysipelotrichaceae; Erysipelatoclostridium; [Clostridium] innocuum	1	0	4	11	0	18	4	2	1	0	3	18	4	11	3	9	1	0	2	1	0	0	0	1	0	1	5	0	2	0	0	0	1	4	0	2	0	0	0	0	0	2	0	3	3	2	0	0
denovo119	Bacteria; Firmicutes; Clostridia; Clostridiales; Ruminococcaceae; Ruminococcus; Ruminococcus flavefaciens	0	0	0	1	0	0	0	0	1	2	5	0	0	0	0	0	9	1	4	7	58	1	6	8	11	0	4	3	0	8	0	8	3	0	0	0	1	0	5	0	0	0	2	0	0	44	0	0
denovo1140	Unassigned	0	0	0	0	0	0	0	0	0	3	0	0	0	0	0	0	0	0	0	0	0	0	1	0	0	0	0	0	0	0	0	0	0	0	1	0	0	0	1	2	0	0	0	0	0	0	0	0
denovo808	Bacteria; Firmicutes; Clostridia; Clostridiales; Clostridiaceae; Clostridium; Clostridium sp. ID4	0	0	0	0	0	0	0	0	0	0	0	1	0	0	0	0	0	0	0	0	0	0	0	0	0	0	0	0	0	0	0	0	0	0	0	0	0	0	0	0	2	0	0	0	0	0	0	0
denovo809	Bacteria; Firmicutes; Clostridia; Clostridiales	0	0	1	3	0	0	0	0	1	0	0	1	0	0	0	0	1	0	0	0	0	0	0	0	0	4	3	0	0	0	0	1	1	0	0	0	0	0	0	0	0	0	1	0	0	1	2	0
denovo806	Bacteria; Firmicutes; Clostridia; Clostridiales; Peptococcaceae; Desulfotomaculum	0	0	5	6	0	0	0	1	11	1	0	8	0	1	1	0	1	0	0	0	0	0	0	0	0	2	0	0	0	0	0	1	1	0	1	0	0	1	2	2	0	0	1	1	1	0	0	0
denovo807	Bacteria; Firmicutes; Clostridia; Clostridiales; Clostridiaceae; Clostridium	0	0	0	0	0	0	0	0	0	0	0	1	0	0	0	0	0	0	0	0	0	0	0	0	0	0	0	0	0	0	0	0	0	0	0	0	0	0	0	0	0	0	0	0	0	0	0	0
denovo804	Unassigned	0	2	0	0	0	0	0	1	1	0	1	1	0	0	0	0	0	0	0	0	0	0	0	0	0	0	0	0	0	0	0	0	0	0	0	0	0	0	0	0	0	0	0	0	0	0	0	0
denovo805	Bacteria; Firmicutes; Clostridia; Clostridiales; Lachnospiraceae; Anaerostipes	0	0	0	0	0	0	0	0	0	0	0	1	0	0	0	0	0	0	0	0	0	0	0	0	0	0	0	0	0	0	0	0	0	0	0	0	0	0	0	0	0	0	0	0	0	0	0	0
denovo802	Bacteria; Firmicutes; Clostridia; Clostridiales; Clostridiaceae; Clostridium	0	0	0	0	0	0	0	0	0	0	0	1	0	0	0	0	0	0	0	0	0	0	0	0	0	0	0	0	0	0	0	0	0	0	0	0	0	0	0	0	0	0	1	1	0	0	0	0
denovo803	Bacteria; Firmicutes; Clostridia; Clostridiales; Lachnospiraceae; Lachnoclostridium	0	3	11	0	0	1	0	0	0	0	5	3	1	1	0	0	0	0	0	0	0	0	0	0	0	0	0	0	0	0	0	0	0	0	0	0	0	0	0	0	0	0	0	0	1	0	0	0
denovo800	Bacteria; Firmicutes; Clostridia; Clostridiales; UNDEFINED; Flavonifractor; Flavonifractor plautii	0	0	0	0	0	0	0	0	0	0	1	1	3	0	0	0	2	0	0	0	0	0	0	0	0	0	0	0	0	0	0	0	0	0	0	0	0	1	0	0	0	0	0	0	0	0	0	0
denovo801	Bacteria; Firmicutes; Clostridia; Clostridiales; Lachnospiraceae; Blautia	0	1	0	0	0	0	0	0	2	0	0	1	3	0	1	0	5	2	10	12	0	0	4	4	9	4	0	0	0	0	0	11	0	5	7	1	4	16	0	0	12	4	8	10	2	0	13	8
denovo932	Unassigned	0	0	0	0	0	0	0	0	0	0	0	0	1	0	0	0	0	0	0	0	0	0	0	0	0	0	0	0	0	0	0	0	0	0	0	0	0	0	0	0	0	0	0	0	0	0	0	0
denovo933	Bacteria; Firmicutes; Bacilli; Lactobacillales; Lactobacillaceae; Lactobacillus; Lactobacillus animalis	0	0	0	0	0	0	0	0	0	0	0	0	1	0	0	0	0	0	0	0	0	0	0	0	0	0	0	0	0	0	0	0	0	0	0	0	0	0	0	0	0	0	0	0	0	0	0	0
denovo930	Unassigned	0	0	0	0	0	0	0	0	1	0	0	0	1	1	0	0	0	0	0	0	0	0	0	0	0	0	0	0	0	0	0	0	0	0	0	0	0	0	0	0	0	0	0	0	0	0	0	0
denovo931	Bacteria; Firmicutes; Clostridia; Clostridiales; Lachnospiraceae; Lachnoclostridium; [Clostridium] aminovalericum	0	0	0	0	0	0	0	0	0	0	0	0	1	0	0	0	0	0	0	0	0	0	0	0	0	0	0	0	0	0	0	0	0	0	0	0	0	0	0	0	0	0	0	0	0	0	0	0
denovo936	Bacteria; Firmicutes; Clostridia; Clostridiales; Clostridiaceae; Clostridium; Clostridium sp. YIT 12069	0	0	0	0	0	0	0	0	0	0	0	0	1	2	0	0	0	0	0	0	0	0	0	0	0	0	0	0	0	0	0	0	0	0	0	0	0	0	1	0	0	0	0	0	0	0	0	0
denovo937	Bacteria; Firmicutes; Clostridia; Clostridiales; Lachnospiraceae; Lachnoclostridium; [Clostridium] polysaccharolyticum	0	1	20	23	0	0	0	0	0	1	1	0	6	3	0	0	3	4	1	0	0	0	2	0	2	0	3	0	0	0	0	0	0	0	3	1	2	7	5	2	0	0	0	0	1	0	3	0
denovo934	Bacteria; Firmicutes; Bacilli; Lactobacillales; Lactobacillaceae; Lactobacillus; Lactobacillus reuteri	0	0	0	0	0	0	0	0	0	0	0	0	1	0	0	0	0	0	0	0	0	0	0	0	0	0	0	0	0	0	0	0	0	0	0	0	0	0	0	0	0	0	0	0	0	0	0	0
denovo935	Bacteria; Firmicutes; Clostridia; Clostridiales; UNDEFINED; Flavonifractor; Flavonifractor plautii	0	0	0	0	0	0	0	0	0	0	0	0	1	0	0	0	0	0	0	0	0	0	0	0	0	0	0	0	0	0	0	0	0	0	0	0	0	0	0	0	0	0	0	0	0	0	0	0
denovo938	Bacteria; Firmicutes; Clostridia; Clostridiales; Ruminococcaceae; Acetanaerobacterium; Acetanaerobacterium elongatum	0	0	0	0	0	0	0	0	0	0	0	0	1	0	0	0	0	0	1	0	0	0	0	0	0	0	0	0	0	0	0	0	0	0	0	0	0	0	0	0	0	0	0	0	0	0	0	0
denovo939	Unassigned	0	1	2	1	0	0	0	0	0	0	0	0	1	0	0	0	0	0	0	0	0	0	0	0	0	0	1	0	0	0	0	0	0	1	1	1	0	0	0	0	0	0	0	0	0	0	0	0
denovo1110	Bacteria; Firmicutes; Clostridia; Clostridiales; Ruminococcaceae; Ruminococcus; Ruminococcus flavefaciens	0	0	0	0	0	0	0	0	0	0	1	0	0	0	0	0	0	0	0	0	0	0	0	0	0	0	0	0	0	0	0	0	0	0	0	0	0	0	0	0	0	0	0	0	0	0	0	0
denovo68	Unassigned	26	16	5	7	7	8	5	49	17	34	26	14	13	21	12	6	2	2	0	4	12	5	5	5	4	14	13	9	15	9	14	4	22	1	11	2	7	1	5	6	13	2	4	17	6	9	1	4
denovo1118	Unassigned	0	0	0	0	0	0	0	0	0	0	1	0	0	0	0	0	0	0	0	0	0	0	0	0	0	0	0	0	0	0	0	0	0	0	0	0	0	0	1	0	0	0	0	0	0	0	0	0
denovo60	Bacteria; Firmicutes; Clostridia; Clostridiales; Lachnospiraceae; Blautia	0	0	0	0	0	2	0	0	0	0	0	0	0	0	0	0	1	0	3	0	211	19	0	0	0	0	0	0	0	1	0	0	0	0	26	0	0	27	0	3	58	0	1	0	1	0	0	2
denovo1608	Bacteria; Bacteroidetes; Bacteroidia; Bacteroidales; Bacteroidaceae; Bacteroides	0	0	0	0	0	0	0	0	0	0	0	0	0	0	0	0	0	0	0	0	0	0	0	0	0	0	0	0	0	0	0	0	0	0	0	0	0	0	0	0	0	0	0	0	0	0	1	0
denovo1609	Bacteria; Firmicutes; Bacilli; Lactobacillales; Streptococcaceae; Streptococcus	0	0	0	0	0	0	0	0	0	0	0	0	0	0	0	0	0	0	0	0	0	0	0	0	0	0	0	0	0	0	0	0	0	0	0	0	0	0	0	0	0	0	0	0	0	0	1	0
denovo1606	Bacteria; Firmicutes; Erysipelotrichia; Erysipelotrichales; Erysipelotrichaceae; Faecalitalea; Faecalitalea cylindroides	0	0	0	0	0	0	0	0	0	0	0	0	0	0	0	0	0	0	0	0	0	0	0	0	0	0	0	0	0	0	0	0	0	0	0	0	0	0	0	0	0	0	0	0	0	0	5	0
denovo1607	Unassigned	0	0	0	0	0	0	0	0	0	0	0	0	0	0	0	0	0	0	0	0	0	0	0	0	0	0	0	0	0	0	0	0	0	0	0	0	0	0	0	0	0	0	0	0	0	0	1	0
denovo1604	Bacteria; Firmicutes; Bacilli; Lactobacillales; Lactobacillaceae; Lactobacillus; Lactobacillus reuteri	0	0	0	0	0	0	0	0	0	0	0	0	0	0	0	0	0	0	0	0	0	0	0	0	0	0	0	0	0	0	0	0	0	0	0	0	0	0	0	0	0	0	0	0	0	0	1	0
denovo1605	Unassigned	0	0	0	0	0	0	0	0	0	0	0	0	0	0	0	0	0	0	0	0	0	0	0	0	0	0	0	0	0	0	0	0	0	0	0	0	0	0	0	0	0	0	0	0	0	0	1	0
denovo1602	Bacteria; Firmicutes; Clostridia; Clostridiales; Lachnospiraceae; Blautia	0	0	0	0	0	0	0	0	0	0	0	0	0	0	0	0	0	0	0	0	0	0	1	0	0	0	0	0	0	0	0	0	0	0	0	0	0	0	0	0	0	0	0	0	0	0	7	0
denovo1603	Bacteria; Firmicutes; Clostridia; Clostridiales; Lachnospiraceae; Blautia; Blautia glucerasea	0	0	0	0	0	0	0	0	0	0	0	0	0	0	0	0	2	0	0	0	0	0	5	0	0	0	0	0	0	0	0	2	0	0	0	0	0	0	0	0	0	0	0	0	0	0	2	0
denovo1600	Bacteria; Firmicutes; Bacilli; Lactobacillales; Lactobacillaceae; Lactobacillus; Lactobacillus intestinalis	0	0	0	0	0	0	0	0	0	0	0	0	0	0	0	0	0	0	0	0	0	0	0	0	0	0	0	0	0	0	0	0	0	0	0	0	0	0	0	0	0	0	0	0	0	1	0	0
denovo1601	Unassigned	0	0	0	0	0	0	0	0	0	0	0	0	0	0	0	0	2	0	0	0	0	0	2	0	0	0	0	0	0	0	0	2	0	0	0	0	0	0	0	0	0	0	0	0	4	4	0	0
denovo85	Bacteria; Firmicutes; Clostridia; Clostridiales; Clostridiaceae; Clostridium; Clostridium sp. ID4	3	2	0	4	0	3	0	0	1	3	1	2	1	1	2	20	20	0	1	18	4	31	4	5	3	4	9	35	6	5	10	3	1	10	3	12	3	0	0	3	16	22	6	2	2	3	0	5
denovo84	Unassigned	1	2	1	0	1	1	11	5	34	4	17	7	21	9	1	7	4	0	1	0	1	4	3	4	3	5	2	4	6	2	13	4	1	2	1	1	1	0	4	2	26	3	4	11	6	0	0	1
denovo87	Bacteria; Firmicutes; Clostridia; Clostridiales; Clostridiaceae; Clostridium	2	3	4	14	18	2	5	13	18	3	9	7	2	1	1	6	2	2	0	0	0	0	2	2	1	4	4	2	10	0	0	0	0	0	0	0	14	6	7	1	0	2	0	1	0	1	1	0
denovo86	Bacteria; Firmicutes; Clostridia; Clostridiales; Lachnospiraceae; Lachnoclostridium	0	1	8	7	10	7	0	14	24	3	8	7	3	5	2	8	0	0	0	0	1	0	0	0	2	27	11	3	3	0	0	1	0	0	0	1	1	2	1	0	0	0	1	2	2	0	0	0
denovo81	Unassigned	41	20	0	0	5	0	0	0	0	0	0	1	0	1	10	0	0	0	4	0	33	0	3	4	0	0	0	0	22	3	2	0	0	0	3	9	0	16	0	0	0	0	0	3	5	0	0	0
denovo80	Unassigned	0	4	4	2	2	1	1	19	26	3	4	7	8	5	11	5	3	0	2	2	2	2	4	1	1	6	8	8	5	1	3	3	1	0	3	4	2	0	13	7	5	3	1	8	3	2	5	0
denovo83	Bacteria; Firmicutes; Clostridia; Clostridiales; Eubacteriaceae; Eubacterium	6	6	4	10	0	11	6	8	7	12	1	3	9	5	3	2	2	2	1	0	1	1	2	5	1	1	1	5	2	0	0	1	3	2	3	2	5	2	5	3	6	4	3	2	2	3	2	1
denovo82	Bacteria; Actinobacteria; Actinobacteria; Micrococcales; Micrococcaceae; Rothia	1	3	6	4	2	2	1	1	2	3	11	1	2	5	2	0	6	4	3	5	6	3	3	2	4	13	8	8	5	4	6	6	9	6	6	2	5	1	3	5	4	7	7	7	1	1	5	0
denovo89	Bacteria; Firmicutes; Clostridia; Clostridiales	4	8	16	11	14	5	1	28	10	21	1	21	6	3	2	33	3	7	1	1	0	1	1	7	1	5	4	0	0	3	0	0	4	1	28	4	5	4	24	14	3	5	5	1	11	4	4	0
denovo88	Bacteria; Firmicutes; Clostridia; Clostridiales; Lachnospiraceae	2	1	9	1	3	2	14	1	14	0	0	0	0	3	4	1	8	4	0	3	0	6	1	0	0	0	1	0	0	4	0	0	6	11	29	8	6	25	2	2	0	1	0	1	0	1	0	0
denovo1112	Unassigned	0	0	0	0	0	0	0	0	0	0	1	0	0	0	0	0	0	0	0	0	0	0	0	0	0	0	0	0	0	0	0	0	0	0	0	0	0	0	0	0	0	0	0	0	0	0	0	0
denovo1113	Bacteria; Firmicutes; Clostridia; Clostridiales; Lachnospiraceae; Blautia; [Ruminococcus] gnavus	0	0	0	0	0	0	0	0	0	0	1	0	0	0	0	0	0	0	0	0	0	0	0	0	0	0	0	0	0	0	0	0	0	0	0	0	0	0	0	0	0	0	0	0	0	0	0	0
denovo69	Unassigned	17	17	8	2	9	5	13	39	93	31	30	38	17	27	24	6	0	1	1	3	2	0	3	7	1	1	6	4	10	0	4	2	8	0	0	2	3	0	6	4	2	11	0	16	1	4	0	0
denovo1111	Unassigned	0	0	0	0	0	0	0	0	0	0	1	0	0	0	0	0	0	0	0	0	0	0	0	0	0	0	0	0	0	0	0	0	0	0	0	0	0	0	0	0	0	0	0	0	0	0	0	0
denovo1116	Bacteria; Bacteroidetes; Bacteroidia; Bacteroidales; Prevotellaceae; Prevotella	0	0	0	0	0	0	0	0	0	0	1	0	0	0	0	0	0	0	0	0	0	0	0	0	0	0	0	0	0	0	0	0	0	0	0	0	0	0	0	0	0	0	0	0	0	0	0	0
denovo1117	Bacteria; Firmicutes; Clostridia; Clostridiales; UNDEFINED; Flavonifractor; Flavonifractor plautii	0	0	0	0	0	0	0	0	0	0	1	0	0	0	0	0	0	0	0	0	0	0	0	0	0	0	0	0	0	0	0	0	0	0	0	0	0	0	0	0	0	0	0	0	0	0	0	0
denovo1114	Unassigned	0	0	0	0	0	0	0	0	0	0	1	0	0	0	0	0	0	0	0	0	0	0	0	0	0	0	0	0	0	0	0	0	0	0	0	0	0	0	0	0	0	0	0	0	0	0	0	0
denovo1115	Bacteria; Firmicutes; Bacilli; Lactobacillales; Lactobacillaceae; Lactobacillus; Lactobacillus reuteri I5007	0	0	0	0	0	0	0	0	0	0	1	0	0	0	0	0	0	0	0	0	0	0	0	0	0	0	0	0	0	0	0	0	0	0	0	0	0	0	0	1	0	2	0	0	0	0	0	0
denovo63	Bacteria; Firmicutes; Clostridia; Clostridiales; Clostridiaceae; Clostridium	0	16	6	23	7	8	0	3	23	2	13	15	2	6	8	11	1	0	0	1	3	5	1	0	1	11	17	1	2	6	1	4	1	1	5	0	0	8	19	14	3	2	3	2	3	3	0	2
denovo62	Unassigned	54	49	22	28	8	10	50	16	16	28	31	44	36	19	46	64	4	10	4	0	2	2	16	20	9	14	12	12	1	8	2	8	1	6	29	3	22	3	45	24	4	6	5	20	17	14	0	5
denovo61	Bacteria; Firmicutes; Clostridia; Clostridiales; Clostridiaceae; Clostridium	0	3	0	0	0	0	2	4	7	7	1	2	2	2	2	2	10	0	1	7	36	4	5	8	0	4	9	6	8	22	21	11	16	0	3	0	3	0	10	10	13	3	7	7	0	5	6	10
denovo1119	Unassigned	0	0	0	0	0	0	0	0	0	0	1	0	0	0	0	0	0	0	0	0	0	0	0	0	0	0	0	0	0	0	0	0	0	0	0	0	0	0	0	0	0	0	0	0	0	0	0	0
denovo67	Bacteria; Bacteroidetes; Bacteroidia; Bacteroidales; Bacteroidaceae; Bacteroides	19	9	1	12	3	7	3	27	41	44	16	33	35	21	8	9	0	1	3	3	4	4	12	4	6	21	13	11	24	19	55	8	3	4	3	10	5	5	32	21	34	8	13	41	5	10	23	8
denovo66	Unassigned	0	1	0	2	0	3	6	2	2	6	5	8	3	5	8	1	3	4	6	5	3	0	1	5	8	8	6	25	14	2	0	4	0	0	1	1	0	3	3	4	7	8	7	13	3	24	0	1
denovo65	Bacteria; Firmicutes; Clostridia; Clostridiales; Clostridiaceae; Clostridium	0	0	1	2	0	13	1	0	5	4	0	2	0	0	8	2	11	3	4	18	6	9	2	1	5	13	7	11	1	20	17	29	6	27	7	4	0	5	3	9	19	3	1	9	1	11	4	4
denovo64	Unassigned	1	9	2	12	0	5	5	5	25	3	6	6	2	12	8	3	0	6	3	5	1	8	2	1	14	15	7	2	16	8	1	4	1	1	3	5	2	2	5	6	2	2	18	9	2	1	2	4
denovo1598	Bacteria; Firmicutes; Clostridia; Clostridiales; Ruminococcaceae; Faecalibacterium; Faecalibacterium prausnitzii	0	0	0	0	0	0	0	0	0	0	0	0	0	0	0	0	0	0	0	0	0	0	0	0	0	0	0	0	0	0	0	0	0	0	0	0	0	0	0	0	0	0	0	0	0	1	0	0
denovo1599	Bacteria; Firmicutes; Bacilli; Lactobacillales; Lactobacillaceae; Lactobacillus; Lactobacillus johnsonii	0	0	0	0	0	0	0	0	0	0	0	0	0	0	0	0	0	0	0	0	0	0	0	0	0	0	0	0	0	0	0	1	0	0	0	0	0	0	0	0	0	0	0	0	1	2	0	0
denovo1596	Bacteria; Proteobacteria; Gammaproteobacteria; Pseudomonadales; Pseudomonadaceae; Pseudomonas	0	0	0	0	0	0	0	0	0	0	0	0	0	0	0	0	0	0	0	0	0	0	0	0	0	0	0	0	0	0	0	0	0	0	0	0	0	0	0	0	0	0	0	0	0	1	0	0
denovo1597	Bacteria; Proteobacteria; Deltaproteobacteria; Desulfovibrionales; Desulfovibrionaceae; Desulfovibrio	0	0	0	0	0	0	0	0	0	0	0	0	0	0	0	0	0	0	0	0	0	0	0	0	0	0	0	0	0	0	0	0	0	0	0	0	0	0	0	0	0	0	0	0	0	1	0	0
denovo1594	Unassigned	0	0	0	0	0	0	0	0	0	0	0	0	0	0	0	0	0	0	0	0	0	0	0	0	0	0	0	0	0	0	0	0	0	0	0	0	0	0	0	0	0	0	0	0	0	0	1	0
denovo1595	Bacteria; Firmicutes; Bacilli; Lactobacillales; Lactobacillaceae; Lactobacillus	0	0	0	0	0	0	0	0	0	0	0	0	0	0	0	0	0	0	0	0	0	0	1	0	0	0	0	0	0	0	0	1	0	0	0	0	0	0	0	0	0	0	0	0	0	1	2	0
denovo1592	Bacteria; Firmicutes; Bacilli; Lactobacillales; Enterococcaceae; Enterococcus; Enterococcus faecium	0	0	0	0	0	0	0	0	0	0	0	0	0	0	0	0	0	0	0	0	0	0	0	0	0	0	0	0	0	0	0	0	0	0	0	0	0	0	0	0	0	0	0	0	0	0	1	0
denovo1593	Bacteria; Firmicutes; Clostridia; Clostridiales; Lachnospiraceae; Marvinbryantia; Marvinbryantia formatexigens	0	0	0	0	0	0	0	0	0	0	0	0	0	0	0	0	0	0	0	0	0	0	0	0	0	0	0	0	0	0	0	0	0	0	0	0	0	0	0	0	0	0	0	0	0	0	1	0
denovo1590	Bacteria; Firmicutes; Clostridia; Clostridiales; Lachnospiraceae; Blautia; Blautia schinkii	0	0	0	0	0	0	0	0	0	0	0	0	0	0	0	0	0	0	0	0	0	0	0	0	0	0	0	0	0	0	0	0	0	0	0	0	0	0	0	0	0	0	0	0	0	0	1	0
denovo1591	Bacteria; Firmicutes; Erysipelotrichia; Erysipelotrichales; Erysipelotrichaceae; Faecalitalea; Faecalitalea cylindroides	0	0	0	0	0	0	0	0	0	0	0	0	0	0	0	0	0	0	0	0	0	0	0	0	0	0	0	0	0	0	0	0	0	0	0	0	0	0	0	0	0	0	0	0	0	0	1	0
denovo1026	Bacteria; Firmicutes; Erysipelotrichia; Erysipelotrichales; Erysipelotrichaceae; Candidatus Stoquefichus; Candidatus Stoquefichus massiliensis AP9	0	0	0	0	0	0	0	0	1	1	0	0	0	0	0	0	0	0	0	0	0	0	1	0	0	0	0	0	0	0	0	0	0	0	0	0	0	0	0	0	1	0	0	0	0	0	0	0
denovo1027	Unassigned	0	0	0	0	0	0	0	0	1	0	0	0	0	0	0	0	0	0	0	0	0	0	0	0	0	0	0	0	0	0	0	0	0	0	0	0	0	0	0	0	0	0	0	0	0	0	0	0
denovo1024	Bacteria; Firmicutes; Clostridia; Clostridiales; Lachnospiraceae; Lachnoclostridium; [Clostridium] symbiosum	0	0	0	0	0	0	0	0	1	0	0	0	0	0	0	0	0	0	0	0	0	0	0	0	0	0	0	0	0	0	0	0	0	0	0	0	0	0	0	0	0	0	0	0	0	0	0	0
denovo1025	Bacteria; Bacteroidetes; Bacteroidia; Bacteroidales; Rikenellaceae; Alistipes; Alistipes putredinis	0	0	0	0	0	0	0	0	1	0	0	0	0	0	0	0	0	0	0	0	0	0	0	0	0	0	0	0	0	0	0	0	0	0	0	0	0	0	0	0	0	0	0	0	0	0	0	0
denovo239	Bacteria; Firmicutes; Clostridia; Clostridiales; Clostridiaceae; Clostridium	0	0	0	0	0	0	0	0	0	0	3	0	4	3	1	0	0	0	0	0	0	0	1	2	0	0	5	0	0	0	0	0	0	0	0	0	0	0	0	0	0	1	0	3	0	0	0	0
denovo1023	Unassigned	0	0	0	0	0	0	0	0	1	0	0	0	0	0	0	0	0	0	0	0	0	0	0	0	0	0	0	0	0	0	0	0	0	0	0	0	0	0	0	0	0	0	0	0	0	0	0	0
denovo1020	Unassigned	0	0	0	0	0	0	0	0	1	0	0	0	0	0	0	0	0	0	0	0	0	0	0	0	0	0	0	0	0	0	0	0	0	0	0	0	0	0	0	0	0	0	0	0	0	0	0	0
denovo1021	Unassigned	0	0	0	0	0	0	0	0	1	0	0	0	0	0	0	0	0	0	0	0	0	0	0	0	0	0	0	0	0	0	0	0	0	0	0	0	0	0	0	0	0	0	0	0	0	0	0	0
denovo235	Bacteria; Firmicutes; Clostridia; Clostridiales; Lachnospiraceae	1	0	2	1	0	0	0	1	0	0	1	2	3	0	0	0	1	0	0	0	0	0	1	0	1	2	2	4	1	6	0	4	0	1	0	0	0	0	2	1	1	1	3	1	0	0	1	1
denovo234	Bacteria; Firmicutes; Clostridia; Clostridiales	1	1	0	0	1	1	2	3	3	1	0	2	0	0	2	1	0	0	0	0	3	0	0	0	0	2	2	0	1	1	0	0	0	0	0	0	0	0	2	0	0	0	0	2	0	0	1	0
denovo237	Bacteria; Firmicutes; Clostridia; Clostridiales; Lachnospiraceae	0	3	4	6	2	3	0	2	0	0	0	0	1	1	0	0	1	0	0	0	4	1	0	0	0	0	0	0	0	0	0	0	2	0	0	1	0	0	0	0	0	0	0	0	0	0	0	0
denovo236	Unassigned	0	4	3	0	1	0	1	0	1	1	4	0	1	0	1	0	0	0	1	0	0	0	0	0	0	3	0	1	0	0	0	0	0	0	0	1	0	0	0	0	0	0	0	0	0	0	0	0
denovo231	Bacteria; Firmicutes; Clostridia; Clostridiales; Lachnospiraceae; Lachnoclostridium; [Clostridium] xylanolyticum	0	0	2	6	4	0	0	8	0	0	0	0	0	0	0	0	0	0	0	0	0	0	0	0	0	0	0	0	0	0	0	0	0	0	0	0	0	0	0	0	0	0	0	0	0	0	0	0
denovo230	Bacteria; Firmicutes; Clostridia; Clostridiales; Lachnospiraceae; Lachnoclostridium; [Clostridium] scindens	2	0	9	2	0	2	1	0	0	1	0	2	2	0	0	1	0	2	0	0	0	0	0	0	1	4	2	1	0	0	0	1	0	0	0	3	0	1	1	1	0	0	0	0	1	0	5	0
denovo1028	Unassigned	0	0	0	0	0	0	0	0	1	0	0	0	0	0	0	0	0	0	0	0	0	0	0	0	0	0	0	0	0	0	0	0	0	0	0	0	0	0	0	0	0	0	0	0	0	0	0	0
denovo232	Bacteria; Firmicutes; Clostridia; Clostridiales; UNDEFINED; Flavonifractor; Flavonifractor plautii	0	0	0	0	0	0	0	0	1	0	0	1	0	0	0	0	0	0	0	1	1	0	0	0	0	0	0	1	1	0	0	3	1	0	1	0	0	0	0	0	0	0	0	1	0	0	1	0
denovo583	Bacteria; Firmicutes; Clostridia; Clostridiales	0	0	0	0	0	0	0	0	0	0	0	0	0	0	0	0	0	0	0	0	0	1	0	0	0	0	0	0	0	0	0	0	0	0	0	0	0	0	0	0	0	0	0	0	0	0	0	0
denovo582	Unassigned	0	0	0	0	0	0	0	0	0	0	0	0	0	0	0	0	0	0	0	0	0	0	0	0	0	0	0	1	0	0	0	0	0	0	0	0	0	0	0	0	0	0	0	0	0	0	0	0
denovo581	Unassigned	0	0	0	0	0	0	0	0	0	0	0	0	0	0	0	0	0	0	0	0	0	0	0	0	0	0	0	1	0	0	0	0	0	0	0	0	0	0	0	0	0	0	0	0	0	0	0	0
denovo1339	Bacteria; Firmicutes; Clostridia; Clostridiales; Eubacteriaceae; Eubacterium	0	0	0	0	0	0	0	0	0	0	0	0	0	0	0	0	0	0	0	0	0	0	0	0	0	0	0	0	0	0	0	0	0	0	1	0	0	0	0	0	0	0	0	0	0	0	0	0
denovo587	Bacteria; Firmicutes; Clostridia; Clostridiales; Ruminococcaceae; Hydrogenoanaerobacterium	0	0	0	0	0	0	0	0	0	0	0	0	0	0	0	0	0	0	0	0	0	0	0	0	0	0	0	1	0	0	0	0	0	0	0	0	0	0	0	0	0	0	0	0	0	0	0	0
denovo586	Bacteria; Firmicutes; Clostridia; Clostridiales; UNDEFINED; Flavonifractor; Flavonifractor plautii	0	1	2	0	0	1	0	0	0	0	0	0	0	0	0	0	0	0	0	0	2	3	0	0	0	0	0	0	0	0	0	0	0	0	0	1	0	1	0	0	0	0	0	0	0	0	0	0
denovo585	Unassigned	0	0	0	0	0	0	0	0	0	0	0	0	0	0	0	0	0	0	0	0	0	1	0	0	1	1	0	0	0	0	0	0	0	0	0	0	0	0	0	0	0	0	0	0	0	0	0	0
denovo584	Bacteria; Firmicutes; Clostridia; Clostridiales; Lachnospiraceae; Blautia	0	0	0	0	0	0	0	0	0	0	0	0	0	0	0	0	0	0	0	0	0	1	0	0	0	0	0	0	0	0	0	0	0	0	0	0	0	0	0	0	0	0	0	0	0	0	0	0
denovo1332	Bacteria; Firmicutes; Bacilli; Lactobacillales; Lactobacillaceae; Lactobacillus; Lactobacillus intestinalis	0	0	0	0	0	0	0	0	0	0	0	0	0	0	0	0	0	0	0	0	0	0	0	0	0	0	0	0	0	0	0	0	0	0	0	1	0	1	0	0	0	0	0	0	0	0	0	0
denovo1333	Unassigned	0	0	0	0	0	0	0	0	0	0	0	0	0	0	0	0	0	0	0	0	0	0	0	0	0	0	0	0	0	0	0	0	0	0	0	1	0	0	0	0	0	0	0	0	0	0	0	0
denovo1330	Bacteria; Firmicutes; Clostridia; Clostridiales; UNDEFINED; Flavonifractor; Flavonifractor plautii	0	0	0	0	0	0	0	0	0	0	0	0	0	0	0	0	0	0	0	0	0	0	0	0	0	0	0	0	0	0	0	0	0	0	0	1	0	0	0	0	0	0	0	0	0	0	0	0
denovo588	Unassigned	0	0	0	0	0	0	0	0	0	0	0	0	0	0	0	0	0	0	0	0	0	0	0	0	0	0	0	1	0	0	0	0	0	0	0	0	0	0	0	0	0	0	0	0	0	0	0	0
denovo1336	Bacteria; Firmicutes; Clostridia; Clostridiales; Lachnospiraceae; Blautia; Blautia schinkii	0	0	0	0	0	0	0	0	0	0	0	0	0	0	0	0	0	0	0	0	0	0	0	0	0	0	0	0	0	0	0	0	0	1	1	0	0	0	0	0	0	0	0	0	0	0	0	0
denovo1337	Bacteria; Firmicutes; Clostridia; Clostridiales; Clostridiaceae; Clostridium	0	0	0	0	0	0	0	0	0	0	0	0	0	0	0	0	0	0	0	0	0	0	0	0	0	0	0	0	0	0	0	0	0	0	1	0	0	0	0	0	0	0	0	0	0	0	0	0
denovo1334	Bacteria; Firmicutes; Clostridia; Clostridiales; UNDEFINED; Flavonifractor; Flavonifractor plautii	0	0	0	0	0	0	0	0	0	0	0	0	0	0	0	0	0	0	0	0	0	0	0	0	0	0	0	0	0	0	0	0	0	0	0	1	0	0	0	0	0	0	0	0	0	0	0	0
denovo1335	Bacteria; Firmicutes; Clostridia; Clostridiales; Peptostreptococcaceae; Peptostreptococcus; Peptostreptococcus stomatis	0	0	0	0	0	0	0	0	0	0	0	0	0	0	0	0	0	0	0	0	0	0	0	0	0	0	0	0	0	0	0	0	0	0	0	1	0	0	0	0	0	0	0	0	0	0	0	0
denovo341	Bacteria; Firmicutes; Bacilli; Lactobacillales; Lactobacillaceae; Lactobacillus; Lactobacillus intestinalis	0	0	0	0	0	0	1	0	0	1	0	0	0	0	1	0	0	0	0	0	0	0	0	0	0	1	1	1	0	0	2	0	0	0	0	0	0	0	0	0	0	0	0	0	0	0	0	0
denovo340	Bacteria; Actinobacteria; Coriobacteriia; Coriobacteriales; Coriobacteriaceae; Enorma	0	0	0	0	0	0	0	0	0	0	0	0	0	0	1	0	0	0	0	0	0	0	0	0	0	0	0	0	0	0	3	0	0	0	0	0	0	0	0	0	4	0	0	0	0	0	0	2
denovo343	Unassigned	0	0	0	0	0	0	1	0	0	0	0	0	0	0	0	0	0	0	0	0	0	0	0	0	0	0	0	0	0	0	0	0	0	0	0	0	0	0	0	0	0	0	0	0	0	0	0	0
denovo342	Bacteria; Firmicutes; Bacilli; Lactobacillales; Lactobacillaceae; Lactobacillus; Lactobacillus faecis	1	0	0	0	0	0	5	0	0	0	2	0	0	0	2	1	0	0	0	0	0	0	0	0	0	0	0	0	0	0	0	0	0	0	0	0	0	0	0	0	0	0	0	0	0	1	0	1
denovo345	Bacteria; Firmicutes; Bacilli; Lactobacillales; Lactobacillaceae; Lactobacillus; Lactobacillus animalis	0	0	0	0	0	0	1	0	0	0	0	0	0	0	0	0	0	0	0	0	0	0	0	0	0	0	0	0	0	0	0	0	0	0	0	0	0	0	0	0	0	0	0	0	0	0	0	0
denovo344	Bacteria; Firmicutes; Clostridia; Clostridiales; Ruminococcaceae	0	0	0	1	1	1	1	0	1	0	0	3	0	1	1	1	0	0	2	0	1	2	0	0	0	2	2	4	3	0	3	1	0	1	0	0	0	1	0	0	0	1	0	0	0	0	0	0
denovo347	Bacteria; Firmicutes; Bacilli; Lactobacillales; Lactobacillaceae; Lactobacillus; Lactobacillus reuteri	0	0	0	0	0	0	1	0	0	0	0	0	0	0	0	0	0	0	0	0	0	0	0	0	0	0	0	0	0	0	0	0	0	0	0	0	0	0	0	0	0	0	0	0	0	0	0	0
denovo346	Bacteria; Bacteroidetes; Bacteroidia; Bacteroidales; Bacteroidaceae; Bacteroides; Bacteroides massiliensis	0	0	0	0	0	0	1	0	0	0	0	0	0	0	0	0	0	0	0	0	0	0	0	0	0	1	0	0	0	0	0	0	0	0	0	0	0	0	0	0	0	0	0	0	0	0	0	0
denovo349	Bacteria; Firmicutes; Clostridia; Clostridiales; Clostridiaceae; Clostridium	0	0	0	0	0	0	2	0	0	0	0	0	0	0	0	0	0	0	0	0	0	0	0	0	0	0	0	0	0	0	0	0	0	0	0	0	0	0	0	0	0	0	0	0	0	0	0	0
denovo348	Unassigned	0	3	2	1	0	0	6	2	3	0	3	1	4	3	1	2	0	0	0	0	1	0	0	2	0	0	1	2	1	0	0	1	0	0	0	0	0	0	3	1	0	1	0	2	0	3	0	0
denovo569	Bacteria; Firmicutes; Clostridia; Clostridiales; Lachnospiraceae; Blautia	0	0	0	0	0	1	0	0	0	0	0	2	1	0	0	0	1	0	2	2	2	1	4	4	2	0	0	4	1	2	3	1	1	2	5	1	0	1	0	1	1	4	1	1	2	2	2	1
denovo568	Unassigned	0	0	0	0	0	0	0	1	0	0	1	0	0	1	1	0	0	0	0	0	0	0	0	0	0	0	0	1	0	0	2	0	0	0	0	0	0	0	1	0	1	0	0	0	0	0	1	0
denovo561	Bacteria; Firmicutes; Clostridia; Clostridiales; Lachnospiraceae; Blautia; Blautia schinkii	0	0	0	0	0	0	0	0	0	0	0	0	0	0	0	0	1	0	0	1	0	1	0	0	0	1	1	3	0	0	0	0	0	0	0	0	1	0	0	0	0	0	2	0	0	0	0	0
denovo560	Unassigned	0	0	0	0	0	0	0	0	0	0	0	0	0	0	0	0	0	0	0	0	0	0	0	0	0	1	0	1	0	0	1	0	0	0	0	0	0	0	0	0	1	0	0	0	0	0	0	0
denovo563	Bacteria; Firmicutes; Clostridia; Clostridiales; Clostridiaceae; Clostridium	0	0	0	0	0	0	0	0	0	0	0	0	0	1	0	0	1	0	0	1	3	3	0	0	0	0	2	5	1	5	0	0	0	0	0	0	0	2	0	0	0	0	0	0	0	0	0	3
denovo562	Unassigned	0	0	0	0	0	0	0	0	0	0	0	0	0	0	0	0	0	0	0	0	0	0	0	0	0	0	0	1	0	0	1	0	0	0	0	0	0	0	0	0	0	0	0	0	0	0	0	0
denovo565	Bacteria; Firmicutes; Clostridia; Clostridiales; Lachnospiraceae; Blautia; Blautia schinkii	0	0	0	0	1	2	0	0	1	0	0	0	0	1	5	0	6	2	0	19	25	13	0	0	0	14	23	10	6	9	3	3	1	0	2	9	3	17	0	0	0	5	13	0	0	0	0	31
denovo564	Unassigned	0	0	0	0	0	0	0	0	0	0	0	0	0	0	0	0	0	0	0	0	0	0	0	0	0	0	0	1	0	0	0	0	0	0	0	0	0	0	0	0	0	0	0	0	0	0	0	0
denovo567	Bacteria; Firmicutes; Erysipelotrichia; Erysipelotrichales; Erysipelotrichaceae; Erysipelatoclostridium; [Clostridium] spiroforme	0	0	0	0	0	0	0	0	0	0	0	0	0	0	0	0	0	0	0	0	0	0	0	0	0	0	0	1	0	0	0	0	0	0	0	0	0	0	0	0	0	0	0	0	0	0	0	0
denovo566	Bacteria; Firmicutes; Clostridia; Clostridiales; Clostridiaceae; Clostridium	0	0	0	0	0	0	0	0	0	0	0	0	0	1	1	0	0	0	0	0	0	0	0	0	0	0	0	1	0	0	0	0	0	0	0	0	0	0	0	0	0	0	0	0	0	0	0	0
denovo165	Bacteria; Firmicutes; Clostridia; Clostridiales; Ruminococcaceae; Ruminiclostridium; [Eubacterium] siraeum	0	1	3	2	0	0	7	1	0	25	0	9	0	0	0	0	0	2	0	0	0	1	0	0	3	2	0	0	0	0	1	0	0	0	2	0	0	2	1	0	0	0	0	1	0	0	0	0
denovo164	Unassigned	0	0	12	4	1	4	0	4	3	2	1	3	0	1	0	0	0	0	0	0	0	0	0	0	0	3	1	1	0	0	0	0	0	0	1	0	1	4	1	3	0	1	1	0	0	0	1	0
denovo695	Bacteria; Firmicutes; Bacilli; Lactobacillales; Lactobacillaceae; Lactobacillus; Lactobacillus reuteri	0	0	1	0	0	0	0	0	0	1	0	1	1	1	0	0	0	0	0	0	0	0	1	0	0	0	0	0	1	2	0	0	0	0	0	0	0	0	0	1	0	2	0	0	1	0	0	0
denovo166	Unassigned	0	0	38	0	0	0	20	0	0	0	1	0	0	0	0	0	0	3	0	0	0	0	0	0	0	0	0	0	0	0	0	0	6	0	8	0	0	2	0	0	0	0	0	0	0	4	0	0
denovo161	Bacteria; Firmicutes; Erysipelotrichia; Erysipelotrichales; Erysipelotrichaceae; Holdemania	0	0	1	0	0	0	3	2	2	1	0	1	1	0	1	0	1	0	0	2	1	1	0	1	0	7	6	2	2	3	1	1	3	3	0	2	1	1	2	2	1	3	0	2	0	2	0	3
denovo692	Unassigned	0	0	0	0	0	0	0	0	0	0	0	0	0	0	0	0	0	0	0	0	0	0	0	0	0	0	0	0	0	2	0	0	0	0	0	0	0	0	0	0	0	0	0	0	0	0	0	0
denovo691	Bacteria; Firmicutes; Clostridia; Clostridiales	0	0	0	0	0	0	0	0	0	0	0	0	0	0	0	0	0	0	0	0	0	0	0	0	0	0	0	0	1	1	0	0	0	0	0	0	0	0	0	0	0	0	0	0	0	0	0	0
denovo690	Unassigned	0	0	0	0	0	0	0	0	0	0	0	0	0	0	0	0	0	0	0	0	0	0	0	0	0	0	0	0	0	1	0	0	0	0	0	0	0	0	0	0	0	0	0	1	0	0	0	0
denovo169	Unassigned	3	2	1	0	0	0	1	1	5	3	3	2	0	3	3	0	0	0	0	0	0	0	0	0	0	2	0	3	0	0	0	1	0	1	0	2	1	0	0	2	0	0	1	3	0	0	0	0
denovo168	Bacteria; Firmicutes; Bacilli; Bacillales; Staphylococcaceae; Staphylococcus; Staphylococcus sciuri	0	1	0	0	0	0	0	0	0	1	1	1	0	1	1	0	1	0	2	0	0	2	0	3	1	2	1	3	0	0	0	0	1	2	0	0	1	0	1	1	1	1	3	1	0	0	1	0
denovo699	Unassigned	0	0	0	0	0	0	0	0	0	0	0	0	0	0	0	0	0	0	0	0	0	0	0	0	0	0	0	0	0	0	1	0	0	0	0	0	0	0	0	0	0	0	0	0	0	0	0	0
denovo698	Unassigned	0	0	0	0	0	0	0	0	0	0	0	0	0	0	0	0	0	0	0	0	0	0	0	0	0	0	0	0	0	0	1	0	0	0	0	0	0	0	0	0	0	0	0	0	0	0	0	0
denovo1431	Bacteria; Firmicutes; Clostridia; Clostridiales; Clostridiaceae; Clostridium	0	0	0	0	0	0	0	0	0	0	0	0	0	0	0	0	1	1	0	0	0	0	2	2	0	1	0	0	0	0	0	1	0	0	0	0	1	1	0	0	0	0	0	0	0	10	2	0
denovo1346	Unassigned	0	0	0	0	0	0	0	0	0	0	0	0	0	0	0	0	0	7	1	1	0	0	1	4	0	4	1	0	0	0	0	1	1	3	0	0	6	0	10	0	0	0	0	0	0	0	0	0
denovo1433	Bacteria; Firmicutes; Clostridia; Clostridiales; Lachnospiraceae; Marvinbryantia; Marvinbryantia formatexigens	0	0	0	0	0	0	0	0	0	0	0	0	0	0	0	0	2	0	0	0	0	0	0	0	0	0	0	0	0	0	0	0	0	0	0	0	0	1	0	0	0	0	0	0	0	0	0	0
denovo1432	Unassigned	0	0	0	0	0	0	0	0	0	0	0	0	0	0	0	0	0	0	0	0	0	0	0	0	0	0	0	0	0	0	0	0	0	0	0	0	1	0	0	0	0	0	0	0	0	0	0	0
denovo1435	Bacteria; Firmicutes; Clostridia; Clostridiales; Lachnospiraceae; Oribacterium	0	0	0	0	0	0	0	0	0	0	0	0	0	0	0	0	0	0	0	0	0	0	0	0	0	0	0	0	0	0	0	0	0	0	0	0	0	1	0	0	0	0	0	0	0	0	1	0
denovo1434	Bacteria; Firmicutes; Clostridia; Clostridiales; Lachnospiraceae; Blautia	0	0	0	0	0	0	0	0	0	0	0	0	0	0	0	0	1	0	0	0	0	0	0	0	0	0	0	0	0	0	0	0	0	0	0	0	1	0	0	0	0	0	0	0	0	0	0	0
denovo769	Bacteria; Firmicutes; Bacilli; Lactobacillales; Lactobacillaceae; Lactobacillus; Lactobacillus intestinalis	0	0	0	0	0	0	0	0	0	0	0	0	0	0	0	0	0	0	0	0	0	0	0	0	0	0	0	0	1	0	0	0	0	0	0	0	0	0	0	0	0	0	1	0	0	0	0	0
denovo768	Bacteria; Firmicutes; Erysipelotrichia; Erysipelotrichales; Erysipelotrichaceae; Turicibacter; Turicibacter sanguinis	0	0	0	0	0	0	0	0	0	0	0	0	0	0	0	0	0	0	0	0	0	0	0	0	0	0	0	0	1	0	0	0	0	0	0	0	0	0	0	0	0	0	0	0	0	0	0	0
denovo1437	Bacteria; Firmicutes; Clostridia; Clostridiales; Clostridiaceae; Clostridium	0	0	0	0	0	0	0	0	0	0	0	0	0	0	0	0	0	0	0	0	0	0	0	0	0	0	0	0	0	0	0	0	0	0	0	0	0	1	0	0	0	0	0	0	0	0	0	0
denovo763	Bacteria; Firmicutes; Clostridia; Clostridiales; Lachnospiraceae	0	0	0	0	0	1	0	0	0	0	0	1	0	0	0	0	0	0	0	1	0	0	0	0	0	2	0	0	0	1	0	1	0	0	0	0	0	0	0	0	0	2	0	0	0	0	0	0
denovo762	Bacteria; Firmicutes; Bacilli; Lactobacillales; Lactobacillaceae; Lactobacillus; Lactobacillus animalis	0	0	0	0	0	0	0	0	0	0	0	1	0	0	1	0	0	0	0	0	0	0	0	0	0	0	0	0	0	1	0	0	0	0	0	0	0	0	0	1	0	0	0	0	0	0	0	0
denovo761	Bacteria; Firmicutes; Clostridia; Clostridiales; UNDEFINED; Flavonifractor; Flavonifractor plautii	0	0	0	0	0	0	0	0	0	0	0	0	0	0	0	0	0	0	0	0	0	0	0	0	0	0	0	0	1	0	0	0	0	0	0	0	0	0	0	0	0	0	0	0	0	0	0	0
denovo1436	Bacteria; Firmicutes; Clostridia; Clostridiales; Lachnospiraceae; Lachnoclostridium; [Clostridium] clostridioforme	0	0	0	0	0	0	0	0	0	0	0	0	0	0	0	0	0	0	0	0	0	0	0	0	0	0	0	0	0	0	0	0	0	0	0	0	0	1	0	0	0	0	0	0	0	0	0	0
denovo767	Bacteria; Proteobacteria; Deltaproteobacteria; Desulfovibrionales; Desulfovibrionaceae; Bilophila; Bilophila wadsworthia	0	0	1	0	0	0	0	0	0	3	0	1	1	0	0	0	0	0	0	0	0	0	0	0	0	0	0	0	1	0	0	0	0	0	0	0	0	0	0	0	0	0	0	0	0	0	0	0
denovo766	Unassigned	0	0	0	0	0	0	0	0	0	0	0	0	0	0	0	0	0	0	0	0	0	0	0	0	0	0	0	0	1	0	0	0	0	0	0	0	0	0	0	0	0	0	0	0	0	0	0	0
denovo765	Bacteria; Firmicutes; Bacilli; Lactobacillales; Lactobacillaceae; Lactobacillus	0	0	0	0	0	0	0	0	0	0	0	0	0	0	0	0	0	0	0	0	0	0	0	0	0	0	0	0	0	1	0	0	0	0	0	0	0	0	0	0	0	0	0	0	0	0	0	0
denovo764	Unassigned	0	0	0	0	0	0	0	0	0	0	1	0	0	0	1	0	0	1	0	1	0	0	1	0	0	0	0	0	0	1	0	1	0	0	0	0	0	0	1	1	0	0	0	3	0	0	0	2
denovo833	Bacteria; Proteobacteria; Gammaproteobacteria; Pseudomonadales; Pseudomonadaceae; Pseudomonas; Pseudomonas aeruginosa	0	0	0	0	0	1	0	0	0	0	0	0	0	0	0	0	0	0	0	0	0	0	0	0	0	0	0	0	0	0	0	0	0	0	0	0	0	0	0	0	0	0	0	0	0	0	0	0
denovo1189	Unassigned	0	0	0	0	0	0	0	0	0	0	0	0	0	0	0	0	0	0	0	0	0	0	0	0	0	0	0	0	0	0	0	0	0	0	0	0	0	0	0	0	1	0	0	0	0	0	0	0
denovo831	Bacteria; Firmicutes; Bacilli; Lactobacillales; Lactobacillaceae; Lactobacillus; Lactobacillus intestinalis	0	1	0	0	1	3	0	0	1	0	2	1	0	5	0	0	0	2	1	1	0	0	0	0	0	2	0	0	0	0	0	1	0	0	3	0	0	0	0	1	2	0	0	0	0	0	0	2
denovo830	Bacteria; Firmicutes; Clostridia; Clostridiales; Clostridiaceae; Clostridium; Clostridium sp. Culture-41	0	0	0	0	0	1	0	0	0	0	0	0	0	0	0	0	0	0	0	0	0	0	0	0	0	0	0	0	0	0	0	0	0	0	0	0	0	0	0	0	0	0	0	0	0	0	0	0
denovo837	Bacteria; Firmicutes; Clostridia; Clostridiales; Lachnospiraceae; Blautia	0	3	2	7	5	0	0	0	0	0	0	0	0	0	0	0	1	0	0	0	0	0	0	0	0	0	0	0	0	0	0	0	0	0	0	0	0	0	0	0	0	0	0	0	0	0	0	0
denovo836	Bacteria; Firmicutes; Clostridia; Clostridiales; Lachnospiraceae; Blautia; Blautia glucerasea	0	2	0	1	0	2	0	0	1	14	2	0	2	0	0	0	3	0	2	1	0	0	14	0	12	4	1	0	0	0	0	6	1	1	2	1	0	14	1	0	15	8	1	1	0	2	7	15
denovo835	Bacteria; Firmicutes; Bacilli; Lactobacillales; Lactobacillaceae; Lactobacillus; Lactobacillus intestinalis	0	0	2	0	1	1	0	0	1	1	1	0	1	3	0	0	2	2	4	1	0	0	1	1	1	2	0	0	0	0	0	2	1	2	3	6	3	2	2	6	3	4	1	0	2	0	1	0
denovo335	Bacteria; Firmicutes; Clostridia; Clostridiales; Defluviitaleaceae; Defluviitalea	0	0	0	0	0	0	1	0	1	0	0	0	0	0	0	2	0	0	0	2	0	3	0	0	0	0	0	0	1	3	3	5	0	0	0	1	1	0	0	0	0	1	2	0	0	1	0	2
denovo839	Bacteria; Firmicutes; Clostridia; Clostridiales; Lachnospiraceae; Ruminococcus	0	5	0	0	5	0	0	0	0	0	1	0	0	0	1	0	0	2	0	0	0	0	0	0	0	0	0	0	0	0	0	0	0	0	0	0	0	0	0	0	0	0	0	0	0	0	0	0
denovo838	Bacteria; Firmicutes; Bacilli; Lactobacillales; Lactobacillaceae; Lactobacillus; Lactobacillus intestinalis	0	0	0	0	1	0	0	0	0	0	0	0	0	0	0	0	0	0	0	0	0	0	0	0	0	0	0	0	0	0	0	0	0	0	0	0	0	0	0	0	0	0	0	0	0	0	0	0
denovo1022	Bacteria; Bacteroidetes; Bacteroidia; Bacteroidales; Rikenellaceae; Alistipes	0	0	0	0	0	0	0	0	1	0	0	0	0	0	0	0	0	0	0	0	0	0	0	0	0	1	0	0	0	0	0	0	0	0	0	0	0	0	0	1	0	0	0	0	1	0	3	0
denovo238	Bacteria; Firmicutes; Clostridia; Clostridiales; Ruminococcaceae; Oscillospira; Oscillospira guilliermondii	0	0	0	0	0	0	0	5	0	0	1	2	1	1	2	1	0	0	0	0	0	0	1	0	0	10	7	3	1	1	0	2	0	0	0	0	0	0	4	1	2	0	0	0	2	1	1	2
denovo338	Bacteria; Firmicutes; Clostridia; Clostridiales; Ruminococcaceae	0	1	0	2	0	0	3	0	2	0	0	0	0	0	3	0	0	0	0	0	0	0	0	0	0	0	0	0	0	0	0	0	0	0	0	0	0	0	0	0	0	0	0	0	0	1	0	0
denovo1184	Bacteria; Bacteroidetes; Bacteroidia; Bacteroidales; Rikenellaceae; Alistipes; Alistipes indistinctus	0	0	0	0	0	0	0	0	0	0	0	0	0	0	0	0	0	0	0	0	0	0	0	0	0	0	0	0	0	0	0	0	0	0	0	0	0	0	0	0	1	0	0	0	0	0	0	0
denovo907	Bacteria; Firmicutes; Clostridia; Clostridiales; Oscillospiraceae; Oscillibacter; Oscillibacter valericigenes	0	0	0	0	0	0	0	0	0	0	0	0	0	0	1	0	0	0	0	0	0	0	0	0	0	0	0	0	0	0	0	0	0	0	0	0	0	0	0	0	0	0	0	0	0	0	0	0
denovo906	Bacteria; Firmicutes; Clostridia; Clostridiales; Clostridiaceae; Clostridium	0	0	0	0	0	0	0	0	0	0	0	0	0	1	0	0	0	0	0	0	0	0	0	0	0	0	0	0	0	0	0	0	0	0	0	0	0	0	0	0	0	1	0	0	0	0	0	0
denovo905	Unassigned	0	0	0	0	0	0	0	0	0	0	0	0	0	1	0	0	0	0	0	0	0	0	0	0	0	0	0	0	0	0	0	0	0	0	0	0	0	0	0	0	0	0	0	0	0	0	0	0
denovo904	Bacteria; Firmicutes; Clostridia; Clostridiales; Clostridiaceae; Clostridium	0	0	0	1	0	0	0	0	1	0	0	0	0	1	0	0	0	0	0	0	0	0	0	0	0	0	0	0	0	0	0	0	0	0	1	0	1	0	0	0	0	0	0	0	0	0	0	0
denovo903	Unassigned	0	0	0	0	0	0	0	0	0	0	0	0	0	1	0	0	0	0	0	0	0	0	0	0	0	0	0	0	0	0	0	0	0	0	0	0	0	0	0	0	0	0	0	0	0	0	0	0
denovo902	Bacteria; Firmicutes; Clostridia; Clostridiales	0	0	0	2	0	0	0	0	0	3	0	0	0	1	0	0	0	0	0	0	0	0	0	1	0	0	0	0	0	0	0	0	0	1	0	0	0	0	0	1	0	0	0	0	0	2	0	0
denovo901	Unassigned	0	0	0	0	0	0	0	0	0	0	0	0	0	1	0	0	0	0	0	0	0	0	0	0	0	0	0	0	0	0	0	0	0	0	0	0	0	0	0	0	0	0	0	0	0	1	0	0
denovo900	Unassigned	0	0	0	1	0	0	0	0	0	0	0	0	0	1	0	0	0	0	0	0	0	0	0	1	0	0	0	0	0	0	0	0	0	0	0	0	0	0	0	1	0	0	0	0	0	0	0	0
denovo1029	Unassigned	0	0	0	0	0	0	0	0	1	0	0	0	0	0	0	0	0	0	0	0	0	0	0	0	0	0	0	0	0	0	0	0	0	0	0	0	0	0	0	0	0	0	0	0	0	0	0	1
denovo909	Bacteria; Firmicutes; Erysipelotrichia; Erysipelotrichales; Erysipelotrichaceae; Erysipelatoclostridium; Erysipelatoclostridium ramosum	0	0	0	0	0	0	0	0	0	0	0	0	0	0	1	0	0	0	0	0	0	0	0	0	0	0	0	0	0	0	0	0	0	0	0	0	0	0	0	0	0	0	0	0	0	0	0	0
denovo908	Unassigned	0	0	0	0	0	0	0	0	0	0	0	0	0	0	2	0	0	0	0	0	0	0	0	0	0	0	0	0	0	0	0	0	0	0	0	0	0	0	1	0	2	0	0	0	0	0	0	0
denovo1619	Bacteria; Firmicutes; Bacilli; Lactobacillales; Lactobacillaceae; Lactobacillus	0	0	0	0	0	0	0	0	0	0	0	0	0	0	0	0	0	0	0	0	0	0	2	0	0	0	0	0	0	0	0	1	0	0	0	0	0	0	0	0	0	0	0	0	4	0	0	0
denovo1618	Bacteria; Firmicutes; Bacilli; Lactobacillales; Lactobacillaceae; Lactobacillus; Lactobacillus reuteri	0	0	0	0	0	0	0	0	0	0	0	0	0	0	0	0	0	0	0	0	0	0	0	0	0	0	0	0	0	0	0	1	0	0	0	0	0	0	0	0	0	0	0	0	1	0	0	0
denovo1615	Unassigned	0	0	0	0	0	0	0	0	0	0	0	0	0	0	0	0	3	0	0	0	0	0	5	0	0	0	0	0	0	0	0	9	0	0	0	0	0	0	0	0	0	0	0	0	9	2	1	0
denovo1614	Bacteria; Firmicutes; Clostridia; Clostridiales; Lachnospiraceae; Blautia	0	0	0	0	0	0	0	0	0	0	0	0	0	0	0	0	0	0	0	0	0	0	0	0	0	0	0	0	0	0	0	0	0	0	0	0	0	0	0	0	0	0	0	0	1	0	4	0
denovo1617	Bacteria; Firmicutes; Clostridia; Clostridiales; Lachnospiraceae; Blautia; [Ruminococcus] torques	0	0	0	0	0	0	0	0	0	0	0	0	0	0	0	0	0	0	0	0	0	0	0	0	0	0	0	0	0	0	0	0	0	0	0	0	0	0	0	0	0	0	0	0	1	0	0	0
denovo1616	Bacteria; Firmicutes; Clostridia; Clostridiales; Lachnospiraceae; Robinsoniella; Robinsoniella peoriensis	0	0	0	0	0	0	0	0	0	0	0	0	0	0	0	0	0	0	0	0	0	0	0	0	0	0	0	0	0	0	0	0	0	0	0	0	0	0	0	0	0	0	0	0	1	0	0	0
denovo1611	Bacteria; Firmicutes; Clostridia; Clostridiales; Lachnospiraceae; Blautia; Blautia schinkii	0	0	0	0	0	0	0	0	0	0	0	0	0	0	0	0	0	0	0	0	0	0	0	0	0	0	0	0	0	0	0	1	0	0	0	0	0	0	0	0	0	0	0	0	0	0	5	0
denovo1610	Bacteria; Firmicutes; Bacilli; Lactobacillales; Lactobacillaceae; Lactobacillus; Lactobacillus intestinalis	0	0	0	0	0	0	0	0	0	0	0	0	0	0	0	0	0	0	0	0	0	0	0	0	0	0	0	0	0	0	0	0	0	0	0	0	0	0	0	0	0	0	0	0	0	0	1	0
denovo1613	Unassigned	0	0	0	0	0	0	0	0	0	0	0	0	0	0	0	0	0	0	0	0	0	0	0	0	0	0	0	0	0	0	0	0	0	0	0	0	0	0	0	0	0	0	0	0	0	0	1	0
denovo1612	Bacteria; Firmicutes; Clostridia; Clostridiales; Lachnospiraceae; Marvinbryantia; Marvinbryantia formatexigens	0	0	0	0	0	0	0	0	0	0	0	0	0	0	0	0	0	0	0	0	0	0	0	0	0	0	0	0	0	0	0	0	0	0	0	0	0	0	0	0	0	0	0	0	0	0	1	0
denovo1058	Unassigned	0	0	0	0	0	0	0	1	0	0	0	0	0	0	0	0	0	0	0	0	0	0	0	0	0	0	0	0	0	0	0	0	0	0	0	0	0	0	0	0	0	0	0	0	0	0	0	0
denovo1101	Bacteria; Firmicutes; Bacilli; Lactobacillales; Lactobacillaceae; Lactobacillus; Lactobacillus animalis	0	0	0	0	0	0	0	0	0	0	1	0	0	0	0	0	0	0	0	0	0	0	0	0	0	0	0	0	0	0	0	0	0	0	0	0	0	0	0	0	0	0	0	0	0	0	0	0
denovo1100	Bacteria; Firmicutes; Bacilli; Bacillales; UNDEFINED; Gemella; Gemella haemolysans	0	0	0	1	0	0	0	0	0	0	0	0	0	0	0	0	0	0	0	0	0	0	0	0	0	0	0	0	0	0	0	0	0	1	0	0	0	0	0	0	0	0	0	0	0	0	0	0
denovo1103	Bacteria; Firmicutes; Bacilli; Lactobacillales; Streptococcaceae; Streptococcus; Streptococcus sobrinus	0	0	0	0	0	0	0	0	0	0	1	0	0	0	0	0	0	0	0	0	0	0	0	0	0	0	0	0	0	0	0	0	0	0	0	0	0	0	0	0	0	0	0	0	0	0	0	0
denovo1102	Bacteria; Firmicutes; Bacilli; Lactobacillales; Lactobacillaceae; Lactobacillus; Lactobacillus reuteri	0	0	0	0	0	0	0	0	0	0	1	0	0	0	0	0	0	0	0	0	0	0	0	0	0	0	0	0	0	0	0	0	0	0	0	0	0	0	0	0	0	0	0	0	0	0	0	0
denovo1105	Bacteria; Firmicutes; Clostridia; Clostridiales; Clostridiaceae; Clostridium	0	0	0	1	0	0	0	0	0	2	2	0	0	0	0	0	3	0	0	1	0	0	2	0	0	1	0	0	0	0	0	0	2	1	1	0	2	0	1	0	0	0	0	0	0	0	0	1
denovo1104	Unassigned	0	0	0	0	0	0	0	0	0	0	1	0	0	0	0	0	0	0	0	0	0	0	0	0	0	0	0	0	0	0	0	0	0	0	0	0	0	0	0	0	0	0	0	0	0	0	0	0
denovo1107	Bacteria; Firmicutes; Bacilli; Lactobacillales; Lactobacillaceae; Lactobacillus	0	0	0	0	0	0	0	0	0	0	1	0	0	0	0	0	0	0	0	0	0	0	0	0	0	0	0	0	0	0	0	0	0	0	0	0	0	0	0	0	0	0	0	0	0	0	0	0
denovo1106	Unassigned	0	0	0	0	0	0	0	0	0	0	1	0	0	0	0	0	0	0	0	0	0	0	0	0	0	0	0	0	0	0	0	0	0	0	0	0	0	0	0	0	0	0	0	0	0	0	0	0
denovo56	Unassigned	0	12	18	65	7	3	22	8	37	1	31	2	24	9	13	5	1	2	11	0	1	5	3	19	4	51	48	0	11	0	0	0	1	2	33	10	0	0	233	174	0	7	0	146	8	12	3	0
denovo1108	Unassigned	0	0	0	0	0	0	0	0	0	0	1	0	0	0	0	0	0	0	0	0	0	0	0	0	0	0	0	0	0	0	0	0	0	0	0	0	0	0	0	0	0	0	0	0	0	0	0	0
denovo54	Bacteria; Firmicutes; Clostridia; Clostridiales; Lachnospiraceae; Blautia; [Ruminococcus] gnavus	0	7	2	0	0	0	0	2	8	1	1	0	0	1	0	1	2	0	6	32	7	35	1	2	6	1	5	21	8	23	21	10	19	4	7	5	0	1	2	1	13	1	2	11	1	0	0	5
denovo55	Bacteria; Firmicutes; Clostridia; Clostridiales; Lachnospiraceae; Fusicatenibacter; Fusicatenibacter saccharivorans	0	1	0	4	0	5	0	7	0	10	1	0	0	0	0	0	85	1	40	2	5	0	29	3	37	0	0	9	7	54	103	34	0	65	5	9	0	10	1	4	2	2	7	15	13	3	0	3
denovo52	Unassigned	4	13	9	6	3	3	29	37	33	12	21	8	28	10	12	21	9	4	1	8	7	15	9	4	17	61	47	28	24	5	5	2	15	2	12	8	2	0	36	35	25	16	13	52	8	5	5	4
denovo53	Bacteria; Actinobacteria; Actinobacteria; Eggerthellales; Eggerthellaceae; Slackia; Slackia piriformis	1	5	0	5	1	5	16	10	3	3	29	36	1	2	2	9	15	1	0	0	1	0	3	16	7	8	15	0	4	2	0	4	3	1	2	3	0	0	5	5	17	0	2	21	1	19	0	12
denovo50	Bacteria; Firmicutes; Clostridia; Clostridiales; Lachnospiraceae; Blautia; Blautia schinkii	5	212	56	26	4	53	10	12	2	2	7	4	0	12	13	8	79	0	2	12	2	2	9	1	3	8	26	8	1	2	9	1	0	17	10	5	25	6	1	4	3	1	2	10	10	8	1	3
denovo51	Bacteria; Firmicutes; Clostridia; Clostridiales; Lachnospiraceae; Ruminococcus	1	4	8	0	5	7	20	3	16	5	1	17	8	8	0	6	43	2	1	0	1	0	15	6	0	0	7	0	3	0	0	0	37	21	13	1	16	0	69	52	0	2	0	20	6	0	11	0
denovo1589	Unassigned	0	0	0	0	0	0	0	0	0	0	0	0	0	0	0	0	0	0	0	0	0	0	0	0	0	1	0	0	0	0	0	0	0	0	0	0	0	0	0	0	0	0	0	0	0	0	0	0
denovo1588	Unassigned	0	0	0	0	0	0	0	0	0	0	0	0	0	0	0	0	0	0	0	0	0	0	0	0	0	1	0	0	0	0	0	0	0	0	0	0	0	0	0	0	0	0	0	0	0	0	0	0
denovo1585	Unassigned	0	0	0	0	0	0	0	0	0	0	0	0	0	0	0	0	0	0	0	0	0	0	0	0	0	1	0	0	0	0	0	0	0	0	0	0	0	0	0	0	0	0	0	0	0	0	0	0
denovo1584	Unassigned	0	0	0	0	0	0	0	0	0	0	0	0	0	0	0	0	0	0	0	0	0	0	0	0	0	1	0	0	0	0	0	0	0	0	0	0	0	0	0	0	0	0	0	0	0	0	0	0
denovo1587	Unassigned	0	0	0	0	0	0	0	0	0	0	0	0	0	0	0	0	0	0	0	0	0	0	0	0	0	1	0	0	0	0	0	0	0	0	0	0	0	0	0	0	0	0	0	0	0	0	0	0
denovo1586	Bacteria; Firmicutes; Bacilli; Lactobacillales; Lactobacillaceae; Lactobacillus; Lactobacillus intestinalis	0	0	0	0	0	0	0	0	0	0	0	0	0	0	0	0	0	0	0	0	0	0	0	0	0	1	0	0	0	0	0	0	0	0	0	0	0	0	0	0	0	0	0	0	0	1	0	0
denovo1581	Bacteria; Firmicutes; Clostridia; Clostridiales; Lachnospiraceae; Lachnoclostridium; [Clostridium] xylanolyticum	0	0	0	0	0	0	0	0	0	0	0	0	0	0	0	0	0	0	0	0	0	0	0	0	0	1	0	0	0	0	0	0	0	0	0	0	0	0	0	0	0	0	0	0	0	0	0	0
denovo1580	Unassigned	0	0	0	0	0	0	0	0	0	0	0	0	0	0	0	0	0	0	0	0	0	0	0	0	0	1	0	0	0	0	0	0	0	0	0	0	0	0	0	0	0	0	0	0	0	0	0	0
denovo1583	Bacteria; Firmicutes; Bacilli; Lactobacillales; Lactobacillaceae; Lactobacillus; Lactobacillus intestinalis	0	0	0	0	0	0	0	0	0	0	0	0	0	0	0	0	0	0	0	0	0	0	0	0	0	1	0	0	0	0	0	0	0	0	0	0	0	0	0	0	0	0	0	0	0	0	0	0
denovo1582	Bacteria; Bacteroidetes; Bacteroidia; Bacteroidales; Bacteroidaceae; Bacteroides	0	0	0	0	0	0	0	0	0	0	0	0	0	0	0	0	0	0	0	0	0	0	0	0	0	1	0	0	0	0	0	0	0	0	0	0	0	0	0	0	0	0	0	0	0	0	0	0
denovo1035	Bacteria; Firmicutes; Bacilli; Lactobacillales; Lactobacillaceae; Lactobacillus; Lactobacillus johnsonii	0	0	1	0	0	0	0	0	0	0	0	0	0	0	0	0	0	0	0	0	0	0	0	0	0	0	0	0	0	0	0	0	0	1	0	0	0	0	0	0	0	0	0	0	0	0	0	0
denovo1034	Unassigned	0	0	0	0	0	0	0	1	4	1	0	0	0	0	0	0	1	0	0	0	0	0	1	0	0	0	0	0	0	0	0	0	0	0	1	0	0	0	0	2	0	0	0	0	0	0	0	0
denovo1037	Bacteria; Bacteroidetes; Bacteroidia; Bacteroidales; Bacteroidaceae; Bacteroides; Bacteroides plebeius	0	0	1	0	0	0	0	0	0	0	0	0	0	0	0	0	0	0	0	0	0	0	0	0	0	0	0	0	0	0	0	0	0	0	0	0	0	0	0	0	0	0	0	0	0	0	0	0
denovo1036	Bacteria; Firmicutes; Clostridia; Clostridiales; Lachnospiraceae; Lachnoclostridium; [Eubacterium] fissicatena	0	1	2	0	0	0	0	0	0	0	1	0	0	0	0	0	2	0	1	0	0	0	0	0	0	0	0	0	0	0	0	0	0	0	0	0	1	0	1	1	0	0	0	1	0	1	0	0
denovo1031	Bacteria; Firmicutes; Clostridia; Clostridiales	0	1	1	11	0	0	0	0	1	0	4	0	0	0	0	0	0	0	0	0	0	0	0	0	0	0	0	0	0	0	0	0	0	0	0	0	1	1	0	0	0	0	0	0	0	0	0	0
denovo1030	Unassigned	0	0	0	0	0	0	0	0	1	0	0	0	0	0	0	0	0	0	0	0	0	0	0	0	0	0	0	0	0	0	0	0	0	0	0	0	0	0	0	0	0	0	0	0	0	0	0	0
denovo1033	Unassigned	0	0	0	0	0	0	0	0	1	1	0	0	0	0	0	0	0	0	0	0	0	0	0	0	0	0	0	0	0	0	0	0	0	0	0	0	0	0	0	0	0	0	0	0	0	0	0	0
denovo1032	Bacteria; Firmicutes; Clostridia; Clostridiales; Lachnospiraceae; Lachnoclostridium; [Clostridium] scindens	0	0	0	0	0	0	0	0	1	0	0	0	0	0	0	0	0	0	0	0	0	0	0	0	0	0	0	0	0	0	0	0	0	0	0	0	0	0	1	0	0	0	0	0	0	0	0	0
denovo226	Bacteria; Firmicutes; Clostridia; Clostridiales; Clostridiaceae; Clostridium	0	2	4	11	1	3	0	1	9	1	0	0	1	0	0	0	19	5	0	1	0	0	0	0	1	7	5	0	5	2	0	0	0	0	0	0	2	1	1	0	1	0	1	0	0	2	0	1
denovo227	Bacteria; Firmicutes; Clostridia; Clostridiales; Lachnospiraceae; Lachnoclostridium; [Clostridium] polysaccharolyticum	0	0	0	0	0	0	0	0	0	0	0	0	0	0	0	0	0	0	0	0	0	0	0	0	0	0	0	0	0	0	0	0	0	0	0	0	0	0	0	0	0	2	0	0	0	0	0	0
denovo224	Bacteria; Firmicutes; Clostridia; Clostridiales; Clostridiaceae; Clostridium	2	0	0	3	1	0	0	2	2	0	7	1	2	0	0	1	4	2	0	0	0	0	0	0	0	0	0	0	0	0	0	0	0	0	0	0	2	1	0	0	0	0	0	0	0	0	0	0
denovo225	Bacteria; Actinobacteria; Coriobacteriia; Eggerthellales; Eggerthellaceae; Enterorhabdus; Enterorhabdus mucosicola	2	1	1	0	1	0	0	3	4	6	1	4	6	2	1	3	1	2	0	0	0	0	0	0	1	2	2	1	2	1	0	1	1	2	1	2	0	0	2	3	1	3	4	2	4	0	0	1
denovo1039	Bacteria; Firmicutes; Clostridia; Clostridiales; Clostridiaceae; Clostridium	0	0	3	1	0	0	0	0	0	0	0	0	0	0	0	0	0	0	0	0	0	0	0	0	0	0	0	0	0	0	0	0	0	0	0	0	0	0	0	0	0	0	0	0	0	0	0	0
denovo1038	Bacteria; Firmicutes; Clostridia; Clostridiales; Ruminococcaceae; Ruminococcus; Ruminococcus bromii	0	0	25	0	0	0	0	0	0	0	0	0	0	0	0	0	0	0	0	0	0	0	0	0	0	0	0	0	0	0	0	0	0	0	0	0	0	0	0	0	0	0	0	0	0	0	0	0
denovo220	Bacteria; Firmicutes; Clostridia; Clostridiales; Clostridiaceae; Clostridium	0	0	0	0	0	0	0	3	1	0	2	4	3	3	1	0	0	0	0	0	0	0	0	0	0	0	0	0	0	0	0	0	0	0	0	0	0	0	2	0	0	0	0	0	0	0	1	0
denovo221	Bacteria; Firmicutes; Clostridia; Clostridiales; Clostridiaceae; Clostridium	1	2	5	3	8	4	0	1	2	0	2	2	1	2	0	1	1	1	1	1	1	2	0	1	0	4	2	0	0	0	0	1	1	1	3	4	3	7	1	0	2	1	2	1	3	0	0	0
denovo1145	Bacteria; Firmicutes; Clostridia; Clostridiales; Lachnospiraceae; Lachnoclostridium; [Clostridium] hylemonae	0	0	0	0	0	0	0	0	0	1	0	0	0	0	0	0	0	0	0	0	0	0	0	0	0	0	0	0	0	0	0	0	0	1	0	0	0	0	0	0	0	0	0	0	0	0	0	0
denovo1144	Unassigned	0	0	0	0	0	0	0	0	0	1	0	0	0	0	0	0	0	0	0	0	0	0	0	0	0	0	0	0	0	0	0	0	0	0	0	0	0	0	0	0	0	0	0	0	0	0	0	0
denovo1147	Unassigned	0	0	0	0	0	0	0	0	0	1	0	0	0	0	0	0	0	0	0	0	0	0	0	0	0	0	0	0	0	0	0	0	0	0	0	0	0	0	0	0	0	0	0	0	0	0	0	0
denovo428	Bacteria; Firmicutes; Clostridia; Clostridiales; Clostridiaceae; Anaerosporobacter; Anaerosporobacter mobilis	0	0	0	0	0	0	0	1	0	3	0	1	1	0	0	0	0	0	0	0	1	0	0	1	1	0	0	0	0	2	0	3	0	0	0	0	0	0	1	1	0	0	1	1	0	0	1	1
denovo1146	Bacteria; Firmicutes; Erysipelotrichia; Erysipelotrichales; Erysipelotrichaceae; Candidatus Stoquefichus; Candidatus Stoquefichus massiliensis AP9	0	0	0	0	0	0	0	0	0	1	0	0	0	0	0	0	0	0	0	0	0	0	0	0	0	0	0	0	0	0	0	0	0	0	0	0	0	0	0	0	1	0	0	0	0	0	0	0
denovo1232	Bacteria; Firmicutes; Clostridia; Clostridiales; Lachnospiraceae; Blautia	0	0	0	0	0	0	0	0	0	0	0	0	0	0	0	0	0	0	1	0	0	0	0	0	0	0	0	0	0	0	0	0	0	0	11	0	0	20	0	1	4	0	0	0	0	0	0	0
denovo1141	Unassigned	0	0	0	0	0	0	0	0	0	1	0	0	0	0	0	0	0	0	0	0	0	0	0	0	0	0	0	0	0	0	0	0	0	0	0	0	0	0	0	0	0	0	0	0	0	0	0	0
denovo1338	Unassigned	0	0	0	0	0	0	0	0	0	0	0	0	0	0	0	0	0	0	0	0	0	0	0	0	0	2	0	0	0	0	0	6	1	0	1	0	0	0	2	0	0	0	0	0	0	0	0	0
denovo17	Unassigned	2	0	12	0	2	6	11	1	0	4	103	25	2	1	106	13	45	6	9	37	23	9	3	49	35	72	73	53	34	80	39	38	11	1	2	0	1	3	103	91	48	27	14	67	103	14	53	10
denovo580	Bacteria; Actinobacteria; Coriobacteriia; Eggerthellales; Eggerthellaceae; Adlercreutzia; Adlercreutzia equolifaciens	0	0	0	0	0	0	0	0	1	0	0	0	0	0	0	0	0	0	0	0	0	0	0	0	0	1	0	1	0	0	0	0	0	0	0	0	0	0	0	0	0	0	0	0	0	0	0	0
denovo1143	Unassigned	0	0	0	0	0	0	0	0	0	1	0	0	0	0	0	0	0	0	0	0	0	0	0	0	0	0	0	0	0	0	0	0	0	0	0	0	0	0	0	0	0	0	0	0	0	0	0	0
denovo1142	Bacteria; Firmicutes; Clostridia; Clostridiales; Ruminococcaceae; Ruminococcus; Ruminococcus albus	0	0	0	0	0	0	0	0	0	2	0	0	0	0	0	0	0	0	0	0	0	0	0	0	1	0	0	0	0	0	0	0	0	1	0	0	0	0	0	0	0	0	0	0	0	1	0	0
denovo1329	Bacteria; Firmicutes; Bacilli; Lactobacillales; Lactobacillaceae; Lactobacillus; Lactobacillus intestinalis	0	0	0	0	0	0	0	0	0	0	0	0	0	0	0	0	0	0	0	0	0	0	0	0	0	0	0	0	0	0	0	0	0	0	0	1	0	0	0	0	0	0	0	0	0	0	0	0
denovo1328	Bacteria; Firmicutes; Clostridia; Clostridiales; Peptostreptococcaceae	0	0	0	0	0	0	0	0	0	0	0	0	0	0	0	0	0	0	0	0	0	0	1	1	0	0	0	0	0	0	0	0	0	1	0	1	0	0	0	0	0	0	0	0	0	0	0	0
denovo596	Unassigned	0	0	0	0	0	0	0	0	0	0	0	0	0	0	0	0	0	0	0	0	0	0	0	0	0	0	0	1	0	0	0	0	0	0	0	0	0	0	0	0	0	0	0	0	0	0	0	0
denovo597	Bacteria; Firmicutes; Clostridia; Clostridiales; Ruminococcaceae	0	0	0	0	0	0	0	0	0	0	0	0	0	0	0	0	0	0	0	0	0	0	0	0	0	0	0	1	0	0	0	0	0	0	0	0	0	0	0	0	0	0	0	0	0	0	1	0
denovo590	Bacteria; Firmicutes; Clostridia; Clostridiales; Ruminococcaceae; Hydrogenoanaerobacterium; Hydrogenoanaerobacterium saccharovorans	0	0	0	0	0	0	0	0	0	0	0	0	0	0	0	0	0	0	0	0	0	1	0	0	0	0	0	0	0	1	0	0	0	0	0	0	1	0	0	0	0	0	0	0	0	0	1	0
denovo591	Bacteria; Firmicutes; Clostridia; Clostridiales; Ruminococcaceae; Ruminiclostridium	0	0	0	0	0	0	0	0	0	0	0	0	0	0	0	0	0	0	0	0	0	0	0	0	0	0	0	1	0	0	0	0	0	0	0	0	0	0	0	0	0	0	0	0	0	0	0	0
denovo592	Unassigned	0	0	0	0	0	0	0	0	0	0	0	0	0	0	0	0	0	0	0	0	0	0	0	0	0	0	0	1	0	0	0	0	0	1	0	0	0	0	0	0	0	0	0	0	0	0	0	0
denovo593	Bacteria; Firmicutes; Clostridia; Clostridiales; Ruminococcaceae	0	0	0	0	0	0	0	0	0	0	0	0	0	0	0	0	0	0	0	0	0	0	0	0	0	0	0	1	0	0	0	0	0	0	0	0	0	0	0	0	0	0	0	0	0	0	0	1
denovo1321	Bacteria; Firmicutes; Clostridia; Clostridiales; Clostridiaceae; Clostridium	0	0	0	0	0	0	0	0	0	0	0	0	0	0	0	0	0	0	0	0	0	0	0	0	0	0	0	0	0	0	0	0	0	0	1	0	0	0	0	0	0	0	0	0	0	0	0	0
denovo1320	Bacteria; Firmicutes; Clostridia; Clostridiales; Lachnospiraceae; Blautia	0	0	0	0	0	0	0	0	0	0	0	0	0	0	0	0	0	0	0	0	0	0	0	0	0	0	0	0	0	0	0	0	0	0	1	0	0	0	0	0	0	0	0	0	0	0	0	0
denovo1323	Bacteria; Firmicutes; Clostridia; Clostridiales; Lachnospiraceae	0	0	0	0	0	0	0	0	0	0	0	0	0	0	0	0	10	3	8	7	0	0	7	1	4	3	0	0	0	0	0	4	0	0	16	1	2	16	1	0	0	0	0	0	0	2	2	0
denovo1322	Bacteria; Firmicutes; Clostridia; Clostridiales; Lachnospiraceae; Blautia	0	0	0	0	0	0	0	0	0	0	0	0	0	0	0	0	0	0	0	0	0	0	0	0	0	0	0	0	0	0	0	0	0	0	1	0	0	0	0	0	0	0	0	0	0	0	0	0
denovo1325	Bacteria; Firmicutes; Clostridia; Clostridiales; Clostridiaceae; Clostridium	0	0	0	0	0	0	0	0	0	0	0	0	0	0	0	0	0	0	0	0	0	0	0	0	0	0	0	0	0	0	0	0	0	0	1	0	0	0	0	0	0	0	0	0	0	0	0	0
denovo1324	Bacteria; Firmicutes; Clostridia; Clostridiales; Lachnospiraceae; Lachnoclostridium	0	0	0	0	0	0	0	0	0	0	0	0	0	0	0	0	0	0	0	0	0	0	0	0	0	1	0	0	0	0	0	0	0	0	1	1	0	0	0	0	0	0	0	0	0	0	0	0
denovo1327	Bacteria; Firmicutes; Clostridia; Clostridiales; Lachnospiraceae; Blautia; Blautia glucerasea	0	0	0	0	0	0	0	0	0	0	0	0	0	0	0	0	0	0	0	0	0	0	0	0	0	0	0	0	0	0	0	1	0	0	1	0	0	0	0	0	0	0	0	0	0	0	0	0
denovo1326	Bacteria; Actinobacteria; Coriobacteriia; Eggerthellales; Eggerthellaceae; Gordonibacter; Gordonibacter pamelaeae	0	0	0	0	0	0	0	0	0	0	0	0	0	0	0	0	0	0	0	0	0	0	0	0	0	0	0	0	0	0	0	0	0	0	1	0	0	0	0	0	0	0	0	0	0	0	0	0
denovo352	Unassigned	0	0	0	0	0	0	1	0	0	0	0	0	0	0	0	0	0	0	0	0	0	0	0	0	0	0	0	0	0	0	0	0	0	0	0	0	0	0	0	0	0	0	0	0	0	0	0	0
denovo353	Bacteria; Firmicutes; Clostridia; Clostridiales; Lachnospiraceae; Blautia; [Ruminococcus] gnavus	0	0	0	0	0	0	0	0	0	0	0	0	0	0	0	0	0	0	0	0	1	0	0	0	0	0	0	2	1	3	7	0	0	0	0	0	0	0	0	0	0	0	0	0	0	0	0	0
denovo350	Unassigned	0	0	0	0	0	0	1	0	0	0	0	0	0	0	0	0	0	0	0	0	0	0	0	0	0	0	0	0	0	0	0	0	0	0	0	0	0	0	0	0	0	0	0	0	0	0	0	0
denovo351	Bacteria; Actinobacteria; Coriobacteriia; Eggerthellales; Eggerthellaceae; Enterorhabdus; Enterorhabdus mucosicola	0	0	0	0	0	0	1	0	0	0	0	0	0	0	0	0	0	0	0	0	0	0	0	0	0	0	0	0	1	0	0	0	0	0	0	0	0	0	0	0	0	0	0	0	0	0	0	0
denovo356	Bacteria; Firmicutes; Clostridia; Clostridiales; UNDEFINED; Flavonifractor; Flavonifractor plautii	0	0	1	0	1	0	1	0	0	0	0	0	0	0	0	0	0	0	0	1	2	0	0	0	0	0	0	0	0	1	0	0	0	0	0	0	0	1	0	0	0	0	0	0	0	1	0	0
denovo357	Bacteria; Firmicutes; Clostridia; Clostridiales; Clostridiaceae; Clostridium	0	0	0	0	0	0	1	0	0	0	0	0	0	0	0	0	0	0	0	0	0	1	0	0	0	0	0	0	0	0	0	0	0	0	0	0	0	0	0	0	0	0	0	0	0	0	0	0
denovo354	Unassigned	0	0	0	0	0	0	1	0	0	0	0	0	0	0	0	0	0	0	0	0	0	0	0	0	0	0	0	0	0	0	0	0	0	0	0	0	0	0	0	0	0	0	0	0	0	0	0	0
denovo355	Bacteria; Firmicutes; Clostridia; Clostridiales; Lachnospiraceae; Marvinbryantia; Marvinbryantia formatexigens	2	0	11	2	2	3	1	0	0	0	0	0	0	0	0	0	0	0	0	0	0	0	0	0	0	0	0	0	0	0	0	0	0	0	0	0	0	0	0	0	0	0	0	0	0	0	0	0
denovo358	Unassigned	0	0	0	0	0	0	1	0	0	0	0	0	0	0	0	0	0	0	0	0	0	0	0	0	0	0	0	0	0	0	0	0	0	0	0	0	0	0	0	0	0	0	0	0	0	0	0	0
denovo359	Unassigned	0	2	0	0	0	0	0	0	1	1	0	0	0	0	0	0	0	4	0	0	3	0	0	9	0	0	1	1	0	1	8	0	0	0	1	1	0	0	0	0	0	3	2	0	0	3	1	0
denovo589	Bacteria; Firmicutes; Clostridia; Clostridiales; Lachnospiraceae; Lachnoclostridium; [Clostridium] clostridioforme	0	0	0	0	0	0	0	0	0	0	0	0	0	0	0	0	0	0	0	1	0	0	0	0	0	0	0	1	0	1	1	0	0	0	0	0	0	0	0	0	0	0	0	0	0	0	0	0
denovo578	Bacteria; Firmicutes; Clostridia; Clostridiales; Defluviitaleaceae; Vallitalea	0	0	0	0	0	0	0	0	0	0	0	0	0	0	0	0	0	0	0	0	0	0	0	0	0	0	0	1	0	0	0	0	0	0	0	0	0	0	0	0	0	0	0	0	0	0	0	0
denovo1331	Bacteria; Firmicutes; Bacilli; Lactobacillales; Lactobacillaceae; Lactobacillus; Lactobacillus intestinalis	0	0	0	0	0	0	0	0	0	0	0	0	0	0	0	0	3	1	1	2	0	0	0	4	0	0	0	0	0	0	0	0	0	3	0	3	1	2	1	0	0	0	0	0	1	1	1	0
denovo572	Unassigned	0	0	0	0	0	0	0	0	0	0	0	0	0	0	0	0	0	0	0	0	0	0	0	0	0	0	0	1	0	0	0	0	0	0	0	0	0	0	0	0	0	0	0	0	0	0	0	0
denovo573	Bacteria; Bacteroidetes; Bacteroidia; Bacteroidales; Bacteroidaceae; Bacteroides	0	0	0	0	0	0	0	0	0	0	0	0	0	1	1	0	0	0	0	0	0	0	0	0	0	0	0	1	0	0	0	1	0	0	0	0	0	0	0	0	0	0	0	0	0	0	0	0
denovo570	Bacteria; Firmicutes; Clostridia; Clostridiales; Lachnospiraceae; Blautia	0	0	0	0	0	0	0	0	0	0	0	0	0	0	0	0	0	0	0	0	0	0	0	0	0	0	0	1	0	0	0	0	0	0	0	0	0	0	0	0	0	0	0	0	0	0	0	0
denovo571	Unassigned	0	0	0	0	0	0	0	0	0	0	0	0	0	0	0	0	0	0	0	0	0	0	0	0	0	0	0	1	0	0	0	0	0	0	0	0	0	0	0	0	0	0	0	0	0	0	0	0
denovo576	Bacteria; Firmicutes; Clostridia; Clostridiales; Ruminococcaceae	0	0	0	0	0	0	0	0	0	0	0	0	0	0	0	0	0	0	0	0	1	0	0	0	0	0	1	2	0	0	0	0	0	0	0	0	0	0	0	0	0	0	0	0	0	0	0	0
denovo577	Unassigned	0	0	0	0	0	0	0	0	0	0	0	0	0	0	0	0	0	0	0	0	0	0	0	0	0	0	0	1	0	0	0	0	0	0	0	0	0	0	0	0	0	0	0	0	0	0	0	0
denovo574	Bacteria; Firmicutes; Bacilli; Lactobacillales; Streptococcaceae; Lactococcus; Lactococcus garvieae	0	0	0	0	0	0	0	0	0	0	0	0	0	0	0	0	0	0	0	0	0	0	1	0	0	0	0	1	0	0	0	0	0	0	0	0	0	0	0	0	0	0	0	0	0	0	0	0
denovo575	Bacteria; Firmicutes; Clostridia; Clostridiales; Clostridiaceae; Clostridium; Clostridium sp. 826	0	4	5	3	1	2	0	2	3	1	1	1	0	2	6	0	9	0	0	2	3	2	4	3	1	5	6	9	0	1	1	2	2	0	0	2	3	3	2	7	6	7	5	1	1	1	1	3
denovo688	Bacteria; Firmicutes; Bacilli; Lactobacillales; Lactobacillaceae; Lactobacillus	0	0	0	0	0	0	0	0	0	0	0	0	0	0	0	0	0	0	0	0	0	0	0	0	0	0	0	0	0	1	0	0	0	0	0	0	0	0	0	0	0	0	0	0	0	0	0	0
denovo689	Bacteria; Firmicutes; Bacilli; Lactobacillales; Lactobacillaceae; Lactobacillus; Lactobacillus intestinalis	0	0	0	0	0	0	0	0	0	0	0	0	0	0	0	0	0	0	0	0	0	0	0	0	0	0	0	0	0	1	0	0	0	0	0	0	0	0	0	0	0	0	0	0	0	1	0	0
denovo680	Bacteria; Firmicutes; Erysipelotrichia; Erysipelotrichales; Erysipelotrichaceae; Erysipelatoclostridium; [Clostridium] cocleatum	0	0	0	0	0	1	0	0	0	0	0	0	0	0	2	0	0	0	0	1	0	0	0	1	0	0	0	0	1	2	0	1	0	0	0	0	0	0	2	0	1	0	0	0	0	0	0	0
denovo681	Bacteria; Firmicutes; Clostridia; Clostridiales; Ruminococcaceae; Oscillospira; Oscillospira guilliermondii	0	0	0	0	0	0	0	0	0	0	0	0	1	1	1	0	0	0	0	0	0	0	0	0	0	1	0	0	0	1	0	0	0	0	0	0	0	0	0	0	0	0	0	0	0	0	0	0
denovo682	Unassigned	0	0	0	0	0	0	0	0	0	0	0	0	0	1	0	0	0	0	0	0	0	0	0	0	0	0	0	0	0	2	2	0	0	0	0	0	0	0	0	1	0	1	0	0	0	0	0	0
denovo683	Bacteria; Firmicutes; Clostridia; Clostridiales; Lachnospiraceae; Dorea; Dorea longicatena	0	0	0	0	0	0	0	0	0	0	0	0	0	0	0	0	0	0	0	0	0	0	0	0	0	0	0	0	0	1	0	0	0	0	0	0	0	0	0	0	0	0	0	0	0	0	0	0
denovo684	Bacteria; Firmicutes; Clostridia; Clostridiales; UNDEFINED; Flavonifractor; Flavonifractor plautii	0	0	0	0	0	1	0	1	3	0	2	1	2	0	0	0	0	0	0	0	0	0	0	0	0	1	0	0	1	1	0	0	0	0	0	0	0	0	0	0	0	0	0	0	1	0	0	0
denovo685	Bacteria; Firmicutes; Bacilli; Bacillales; Staphylococcaceae; Jeotgalicoccus	0	0	0	0	0	0	0	0	0	0	0	0	0	0	0	0	0	0	0	0	0	0	0	0	0	0	0	0	0	1	0	0	0	0	0	0	0	0	0	0	0	0	0	0	0	0	0	0
denovo686	Bacteria; Firmicutes; Bacilli; Lactobacillales; Lactobacillaceae; Lactobacillus; Lactobacillus intestinalis	0	0	0	0	0	0	0	0	0	0	0	0	0	0	0	0	0	0	0	0	0	0	0	0	0	0	0	0	0	1	0	0	0	0	0	0	0	0	0	0	0	0	0	0	0	0	0	0
denovo687	Bacteria; Firmicutes; Clostridia; Clostridiales; Lachnospiraceae	0	0	0	0	0	0	0	0	0	0	0	0	0	0	0	0	0	0	0	0	0	0	0	0	0	0	0	0	0	1	0	0	0	0	0	0	0	0	0	0	0	0	0	0	0	0	0	0
denovo176	Bacteria; Actinobacteria; Coriobacteriia; Eggerthellales; Eggerthellaceae; Enterorhabdus; Enterorhabdus mucosicola	0	0	0	1	0	0	2	10	3	4	10	6	4	5	3	1	1	1	0	0	0	1	2	3	3	5	5	0	7	2	0	1	1	0	2	0	0	0	2	1	0	9	2	0	1	0	1	2
denovo177	Bacteria; Firmicutes; Clostridia; Clostridiales; Lachnospiraceae; Ruminococcus	0	18	13	0	11	1	0	0	0	0	0	1	0	0	0	0	2	0	0	0	0	0	0	0	0	0	0	0	0	1	0	0	0	1	1	6	0	2	0	0	0	0	1	0	0	0	0	0
denovo174	Bacteria; Bacteroidetes; Bacteroidia; Bacteroidales; Rikenellaceae; Alistipes; Alistipes shahii	0	0	1	2	0	0	1	10	7	1	0	6	3	7	1	4	1	0	0	0	0	0	0	1	1	14	11	2	1	0	0	1	1	0	1	1	1	0	1	8	1	1	0	1	2	3	0	1
denovo175	Bacteria; Firmicutes; Clostridia; Clostridiales; Lachnospiraceae; Blautia	1	2	2	3	2	2	6	3	6	2	4	1	1	1	15	6	13	1	7	32	10	16	4	3	27	6	4	25	5	10	35	19	2	7	8	3	3	17	0	2	18	6	13	9	4	4	1	7
denovo172	Bacteria; Firmicutes; Clostridia; Clostridiales; Lachnospiraceae	1	0	1	19	1	2	0	3	1	0	0	0	0	1	0	0	0	0	0	0	0	0	0	0	0	1	0	0	0	1	0	1	0	0	0	0	0	0	0	0	0	0	0	0	0	0	0	0
denovo173	Bacteria; Firmicutes; Clostridia; Clostridiales; Clostridiaceae; Clostridium	0	0	0	2	0	0	2	8	0	4	1	5	1	1	1	0	2	0	0	1	3	0	4	2	0	4	7	3	2	2	0	0	0	0	1	1	2	0	3	0	2	1	0	4	3	4	1	1
denovo170	Bacteria; Firmicutes; Clostridia; Clostridiales; Lachnospiraceae; Roseburia	0	0	0	0	0	0	1	2	1	0	0	0	0	0	0	0	3	1	0	6	1	2	0	0	0	0	0	0	0	25	1	3	2	0	1	1	1	1	0	1	0	1	4	0	1	0	1	0
denovo171	Bacteria; Bacteroidetes; Bacteroidia; Bacteroidales; Rikenellaceae; Alistipes; Alistipes finegoldii	0	0	1	0	1	1	0	11	10	3	3	5	3	3	8	6	0	0	0	1	0	0	1	0	0	0	2	3	0	0	0	0	0	0	0	0	1	0	4	1	0	0	0	1	0	2	0	0
denovo178	Bacteria; Bacteroidetes; Bacteroidia; Bacteroidales; Bacteroidaceae; Bacteroides; Bacteroides ovatus	3	0	0	2	0	2	3	6	8	3	5	6	3	8	3	3	0	0	0	1	4	1	5	3	3	5	5	1	13	11	32	9	1	5	5	2	0	5	18	10	25	3	11	22	3	2	10	8
denovo179	Bacteria; Firmicutes; Clostridia; Clostridiales; Clostridiaceae; Clostridium	0	0	7	0	0	0	0	18	21	0	0	0	0	0	0	0	0	0	0	0	0	0	0	0	0	0	0	0	0	0	0	0	0	0	0	0	0	0	0	0	0	0	0	0	0	0	0	0
denovo778	Unassigned	0	0	0	0	0	0	0	0	1	0	0	0	0	0	0	0	0	0	0	0	0	0	0	0	0	0	0	0	1	0	0	0	0	0	0	0	0	0	0	0	0	0	0	0	0	0	0	0
denovo779	Unassigned	0	0	0	0	0	0	0	0	0	0	0	0	0	0	0	0	0	0	0	0	0	0	0	0	1	0	0	0	1	0	0	0	0	0	0	0	0	0	0	0	0	0	0	0	0	0	0	0
denovo774	Bacteria; Firmicutes; Clostridia; Clostridiales; Clostridiaceae; Clostridium	0	0	0	0	0	0	0	0	0	0	0	0	0	0	0	0	0	0	0	0	0	0	0	0	0	0	0	0	1	0	0	0	1	0	2	0	0	0	0	0	0	0	0	0	0	0	0	0
denovo775	Bacteria; Firmicutes; Clostridia; Clostridiales; Clostridiaceae; Clostridium	0	0	0	0	0	0	0	0	0	0	0	0	0	0	0	0	0	0	0	0	0	0	0	1	0	0	0	0	1	0	0	0	0	0	0	0	0	0	0	0	0	1	0	0	0	0	0	0
denovo776	Bacteria; Firmicutes; Bacilli; Lactobacillales; Lactobacillaceae; Lactobacillus; Lactobacillus reuteri	0	0	0	0	0	0	0	0	0	1	0	0	0	0	1	0	0	0	0	0	0	0	1	2	2	0	0	0	1	0	0	2	0	0	0	0	0	0	0	1	0	1	0	0	0	1	0	0
denovo777	Unassigned	0	0	0	0	0	0	0	0	0	0	0	0	0	0	0	0	0	0	0	0	0	0	0	0	0	0	0	0	1	0	0	0	0	0	0	0	0	0	0	0	0	0	0	0	0	0	0	0
denovo770	Bacteria; Firmicutes; Bacilli; Lactobacillales; Lactobacillaceae; Lactobacillus; Lactobacillus intestinalis	0	0	0	0	0	0	0	0	0	0	0	0	0	0	0	0	0	0	0	0	0	0	0	0	0	0	0	0	1	0	0	0	0	0	0	0	0	0	0	0	0	0	0	0	0	0	0	0
denovo771	Bacteria; Firmicutes; Bacilli; Lactobacillales; Lactobacillaceae; Lactobacillus	0	0	0	0	0	0	0	0	1	0	0	3	0	0	1	0	0	0	0	0	0	0	0	2	1	0	0	0	1	0	0	3	0	0	0	0	0	0	1	0	0	2	0	0	3	0	2	0
denovo772	Bacteria; Firmicutes; Bacilli; Lactobacillales; Lactobacillaceae; Lactobacillus; Lactobacillus intestinalis	0	0	0	0	0	0	0	0	0	0	0	0	0	0	0	0	0	0	0	0	0	0	0	0	0	0	0	0	1	0	0	0	0	0	0	0	0	0	0	0	0	0	0	0	0	1	0	1
denovo773	Unassigned	0	0	0	0	0	0	0	0	0	0	0	0	0	0	0	0	0	0	0	0	0	0	0	0	0	0	0	0	1	0	0	0	0	0	0	0	0	0	0	0	0	0	0	0	0	0	0	0
denovo824	Bacteria; Firmicutes; Clostridia; Clostridiales; Ruminococcaceae; Anaerotruncus; Anaerotruncus colihominis	0	0	0	0	2	1	0	1	3	0	0	0	0	0	1	0	0	0	0	0	0	0	0	0	0	1	0	0	0	0	0	0	0	0	0	0	0	0	0	0	0	0	0	0	0	0	0	0
denovo825	Bacteria; Firmicutes; Negativicutes; Selenomonadales; Veillonellaceae; Veillonella	0	0	1	0	0	1	0	0	0	0	0	0	0	0	0	0	0	0	0	0	0	0	0	0	0	0	0	0	0	0	0	0	0	0	0	0	0	0	0	0	0	0	0	0	0	0	0	0
denovo826	Bacteria; Bacteroidetes; Bacteroidia; Bacteroidales; Bacteroidaceae; Bacteroides; Bacteroides coprophilus	0	0	0	0	0	1	0	0	0	0	0	0	0	0	0	0	0	0	0	0	0	0	0	0	0	0	0	0	0	0	0	0	0	0	0	0	0	0	0	0	0	0	0	0	0	0	0	0
denovo827	Unassigned	0	1	3	0	6	2	0	1	6	0	1	1	8	10	5	0	0	0	0	0	0	0	0	0	0	0	0	0	0	0	0	0	0	0	0	1	2	1	3	2	0	1	0	0	0	0	3	0
denovo820	Bacteria; Proteobacteria; Epsilonproteobacteria; Campylobacterales; Campylobacteraceae; Campylobacter; Campylobacter showae	0	0	0	0	0	1	0	0	0	0	0	0	0	0	0	0	0	0	0	0	0	0	0	0	0	0	0	0	0	0	0	0	0	0	0	0	0	0	0	0	0	0	0	0	0	0	0	0
denovo821	Bacteria; Firmicutes; Clostridia; Clostridiales; Clostridiaceae; Clostridium	0	1	6	4	4	5	0	1	2	19	2	1	1	2	0	0	1	0	0	0	0	0	0	1	0	2	2	0	0	0	0	0	0	0	3	5	6	16	2	4	0	0	2	1	1	0	1	0
denovo822	Bacteria; Firmicutes; Clostridia; Clostridiales; Lachnospiraceae; Lachnoclostridium; [Clostridium] saccharolyticum WM1	0	1	0	5	5	4	0	1	2	0	4	2	17	8	1	0	0	0	0	0	0	0	2	0	0	4	1	0	0	0	0	0	0	0	1	0	0	0	2	0	0	0	0	4	0	2	0	0
denovo823	Bacteria; Firmicutes; Clostridia; Clostridiales; UNDEFINED; Flavonifractor; Flavonifractor plautii	0	2	1	0	2	2	0	1	5	2	0	0	2	3	1	0	6	1	1	4	0	0	1	0	0	2	0	0	0	0	0	2	1	3	2	0	1	0	4	1	1	0	3	4	0	1	2	1
denovo828	Unassigned	0	0	0	0	0	1	0	0	0	0	0	0	0	0	0	0	0	0	0	0	0	0	0	0	0	0	0	0	0	0	0	0	0	0	0	0	0	0	0	0	0	0	0	0	0	0	0	0
denovo829	Bacteria; Firmicutes; Bacilli; Lactobacillales; Lactobacillaceae; Lactobacillus; Lactobacillus intestinalis	0	0	0	0	0	1	0	0	0	0	0	0	0	0	0	0	0	0	1	0	0	0	0	0	0	0	0	0	0	0	0	0	0	0	0	0	0	0	0	0	0	0	0	0	0	0	0	0
denovo918	Unassigned	0	0	0	0	0	0	0	0	1	0	0	0	0	0	1	0	0	0	0	0	0	0	0	1	0	0	0	0	0	0	0	0	0	0	0	0	0	0	0	0	0	0	0	0	0	0	0	0
denovo919	Bacteria; Firmicutes; Bacilli; Lactobacillales; Lactobacillaceae; Lactobacillus; Lactobacillus reuteri	0	0	0	0	0	0	0	0	0	2	0	0	0	0	1	0	0	0	0	0	0	0	0	0	1	0	0	0	0	0	0	0	0	0	0	0	0	0	0	0	0	0	0	0	0	0	0	0
denovo910	Unassigned	0	0	0	0	0	0	0	0	0	0	0	0	0	0	1	0	0	0	0	0	0	0	0	0	0	0	0	0	0	0	0	0	0	0	0	0	0	0	0	0	0	0	0	0	0	0	0	0
denovo911	Bacteria; Firmicutes; Clostridia; Clostridiales; UNDEFINED; Flavonifractor; Flavonifractor plautii	0	0	0	0	0	0	0	0	0	0	0	0	0	0	1	0	0	0	0	0	0	0	0	0	0	0	0	0	0	0	0	0	0	0	0	0	0	0	0	0	0	0	0	0	0	0	0	0
denovo912	Bacteria; Firmicutes; Clostridia; Clostridiales; Clostridiaceae; Clostridium	0	0	0	0	0	0	0	0	0	0	0	0	0	0	1	0	0	0	0	0	0	0	0	0	0	0	0	0	0	0	0	0	0	0	0	0	0	0	0	0	0	0	0	0	0	0	0	0
denovo913	Bacteria; Firmicutes; Bacilli; Lactobacillales; Lactobacillaceae; Lactobacillus; Lactobacillus intestinalis	0	0	1	0	0	0	0	0	0	0	0	0	0	0	1	0	0	1	0	1	0	0	0	1	0	0	0	0	0	0	0	2	0	0	0	0	1	0	0	0	0	1	0	0	0	0	1	0
denovo914	Unassigned	0	0	0	0	0	0	0	0	0	0	0	0	0	0	1	0	0	0	0	0	0	0	0	0	0	0	0	0	0	0	0	0	0	0	0	0	0	0	0	0	0	0	0	0	0	0	0	0
denovo915	Bacteria; Firmicutes; Bacilli; Lactobacillales; Lactobacillaceae; Lactobacillus; Lactobacillus reuteri	0	0	0	0	0	0	0	0	0	0	0	0	0	0	1	0	0	0	0	0	0	0	0	0	0	0	0	0	0	0	0	0	0	0	0	0	0	0	0	0	0	0	0	0	0	0	0	0
denovo916	Unassigned	0	0	0	0	0	0	0	0	0	0	0	0	0	0	1	0	0	0	0	0	0	0	0	0	0	0	0	0	0	0	0	0	0	0	0	0	0	0	0	0	0	0	0	0	0	0	0	0
denovo917	Bacteria; Firmicutes; Clostridia; Clostridiales; Ruminococcaceae; Ruminiclostridium	0	0	0	0	0	0	0	0	0	0	0	0	0	0	2	0	0	0	0	0	0	0	0	0	0	0	0	0	0	0	0	0	0	0	0	0	0	0	0	0	0	0	0	0	0	0	0	0
denovo1620	Unassigned	0	0	0	0	0	0	0	0	0	0	0	0	0	0	0	0	0	0	0	0	0	0	0	0	0	0	0	0	0	0	0	0	0	0	0	0	0	0	0	0	0	0	0	0	1	0	0	0
denovo1621	Unassigned	0	0	0	0	0	0	0	0	0	0	0	0	0	0	0	0	0	0	0	0	0	0	0	0	0	0	0	0	0	0	0	0	0	0	0	0	0	0	0	0	0	0	0	0	0	1	0	0
denovo1622	Bacteria; Firmicutes; Clostridia; Clostridiales; Ruminococcaceae; Ruminococcus; Ruminococcus flavefaciens	0	0	0	0	0	0	0	0	0	0	0	0	0	0	0	0	0	0	0	0	0	0	0	0	0	0	0	0	0	0	0	0	0	0	0	0	0	0	0	0	0	0	0	0	0	1	0	0
denovo1623	Bacteria; Lentisphaerae; Lentisphaeria; Victivallales; Victivallaceae; Victivallis; Victivallis vadensis	0	0	0	0	0	0	0	0	0	0	0	0	0	0	0	0	0	0	0	0	0	0	0	0	0	0	0	0	0	0	0	0	0	0	0	0	0	0	0	0	0	0	0	0	0	1	0	0
denovo1624	Bacteria; Firmicutes; Bacilli; Lactobacillales; Lactobacillaceae; Lactobacillus; Lactobacillus plantarum	0	0	0	0	0	0	0	0	0	0	0	0	0	0	0	0	0	0	0	0	0	0	0	0	0	0	0	0	0	0	0	0	0	0	0	0	0	0	0	0	0	0	0	0	0	1	0	0
denovo1625	Bacteria; Firmicutes; Clostridia; Clostridiales; Clostridiaceae; Clostridium	0	0	0	0	0	0	0	0	0	0	0	0	0	0	0	0	0	0	0	0	0	0	0	0	0	0	0	0	0	0	0	0	0	0	0	0	0	0	0	0	0	0	0	0	0	1	0	0
denovo1626	Bacteria; Actinobacteria; Actinobacteria; Corynebacteriales; Corynebacteriaceae; Corynebacterium; Corynebacterium variabile	0	0	0	0	0	0	0	0	0	0	0	0	0	0	0	0	0	0	0	0	0	0	0	0	0	0	0	0	0	0	0	0	0	0	0	0	0	0	0	0	0	0	0	0	0	1	0	0
denovo1627	Bacteria; Firmicutes; Bacilli; Lactobacillales; Lactobacillaceae; Lactobacillus; Lactobacillus intestinalis	0	0	0	0	0	0	0	0	0	0	0	0	0	0	0	0	0	0	0	0	0	0	0	0	0	0	0	0	0	0	0	0	0	0	0	0	0	0	0	0	0	0	0	0	0	1	0	0
denovo1628	Bacteria; Firmicutes; Bacilli; Lactobacillales; Lactobacillaceae; Lactobacillus; Lactobacillus reuteri	0	0	0	0	0	0	0	0	0	0	0	0	0	0	0	0	0	0	0	0	0	0	0	0	0	0	0	0	0	0	0	0	0	0	0	0	0	0	0	0	0	0	0	0	1	0	0	0
denovo1629	Bacteria; Firmicutes; Bacilli; Lactobacillales; Lactobacillaceae; Lactobacillus; Lactobacillus intestinalis	0	0	0	0	0	0	0	0	0	0	0	0	0	0	0	0	0	0	0	0	0	0	0	0	0	0	0	0	0	0	0	0	0	0	0	0	0	0	0	0	0	0	0	0	1	0	0	0
denovo1484	Bacteria; Firmicutes; Bacilli; Lactobacillales; Lactobacillaceae; Lactobacillus; Lactobacillus secaliphilus	0	0	0	0	0	0	0	0	0	0	0	0	0	0	0	0	0	0	0	0	0	0	0	2	0	0	0	0	0	0	0	0	0	0	0	0	0	0	0	0	0	0	0	0	0	0	0	0
denovo1485	Unassigned	0	0	0	0	0	0	0	0	0	0	0	0	0	0	0	0	0	0	0	0	0	0	0	1	0	0	0	0	0	0	0	0	0	0	0	0	0	0	0	0	0	0	0	0	0	0	0	0
denovo1486	Bacteria; Firmicutes; Clostridia; Clostridiales; Clostridiaceae; Clostridium; Clostridium sp. 826	0	0	0	0	0	0	0	0	0	0	0	0	0	0	0	0	0	0	0	1	0	0	0	1	0	0	0	0	0	0	0	0	0	0	0	0	0	0	0	0	0	0	0	0	0	0	0	0
denovo1487	Unassigned	0	0	0	0	0	0	0	0	0	0	0	0	0	0	0	0	1	0	0	1	0	0	1	8	0	3	0	0	0	0	0	0	0	0	0	0	0	0	0	0	0	0	0	0	2	1	0	0
denovo1480	Bacteria; Bacteroidetes; Bacteroidia; Bacteroidales; Bacteroidaceae; Bacteroides; Bacteroides sartorii	0	0	0	0	0	0	0	0	0	0	0	0	0	0	0	0	0	0	0	0	0	0	0	0	0	0	0	0	0	0	0	1	0	0	0	0	0	0	0	0	0	0	0	0	0	0	0	0
denovo1481	Unassigned	0	0	0	0	0	0	0	0	0	0	0	0	0	0	0	0	0	0	0	0	0	0	0	0	0	0	0	0	0	0	0	1	0	0	0	0	0	0	0	0	0	0	0	0	0	0	0	0
denovo1482	Unassigned	0	0	0	0	0	0	0	0	0	0	0	0	0	0	0	0	0	0	0	0	0	0	0	0	0	0	0	0	0	0	0	1	0	0	0	0	0	0	0	0	0	0	0	0	0	0	0	0
denovo1483	Unassigned	0	0	0	0	0	0	0	0	0	0	0	0	0	0	0	0	0	0	0	0	0	0	0	0	0	0	0	0	0	0	0	1	0	0	0	0	0	0	0	0	0	0	0	0	0	0	0	0
denovo1488	Bacteria; Firmicutes; Clostridia; Clostridiales; Clostridiaceae; Clostridium; Clostridium sp. 826	0	0	0	0	0	0	0	0	0	0	0	0	0	0	0	0	0	0	0	0	0	0	0	1	0	0	0	0	0	0	0	0	0	0	0	0	0	0	0	0	0	0	0	0	0	0	0	0
denovo1489	Unassigned	0	0	0	0	0	0	0	0	0	0	0	0	0	0	0	0	0	0	0	0	0	0	0	1	0	0	0	0	0	0	0	0	0	0	0	0	0	0	0	0	0	0	0	0	0	0	0	0
denovo1134	Unassigned	0	0	0	0	0	0	0	0	0	1	0	0	0	0	0	0	0	0	0	0	0	0	0	0	0	0	0	0	0	0	0	0	0	0	0	0	0	0	0	0	0	0	0	0	0	0	0	0
denovo1135	Unassigned	0	0	0	0	0	0	0	0	0	1	0	0	0	0	0	0	0	0	0	0	0	0	0	0	0	0	0	0	0	0	0	0	0	0	0	0	0	0	0	0	0	0	0	0	0	0	0	0
denovo1136	Bacteria; Firmicutes; Clostridia; Clostridiales; Lachnospiraceae; Lachnoclostridium; [Clostridium] clostridioforme	0	0	0	0	0	0	0	0	0	1	0	0	0	0	0	0	0	0	0	0	0	0	0	0	0	0	0	0	0	0	0	0	0	0	0	0	0	0	0	0	0	0	0	0	0	0	0	0
denovo1137	Unassigned	0	0	0	0	0	0	0	0	0	1	0	0	0	0	0	0	0	0	0	0	0	0	0	0	0	0	0	0	0	0	0	0	0	0	0	0	0	0	0	0	0	0	0	0	0	0	0	0
denovo1130	Bacteria; Firmicutes; Clostridia; Clostridiales; Ruminococcaceae; Faecalibacterium; Faecalibacterium prausnitzii	0	0	0	0	0	0	0	0	0	1	1	0	0	0	0	0	0	0	0	0	0	0	1	0	0	0	0	0	0	0	0	2	0	0	0	0	0	0	0	0	0	0	0	0	0	0	0	0
denovo1131	Unassigned	0	0	0	0	0	0	0	0	0	0	1	0	0	0	0	0	0	0	0	0	0	0	0	0	0	0	0	0	0	0	0	0	0	0	0	0	0	0	0	0	0	0	0	0	0	0	0	0
denovo1132	Bacteria; Firmicutes; Bacilli; Lactobacillales; Lactobacillaceae; Lactobacillus; Lactobacillus murinus	0	0	0	0	0	0	0	0	0	0	1	0	0	0	0	0	0	0	0	0	0	0	0	1	1	0	0	0	0	0	0	0	0	0	0	0	0	0	0	1	0	0	0	0	0	0	0	1
denovo1133	Bacteria; Firmicutes; Bacilli; Lactobacillales; Lactobacillaceae; Lactobacillus	0	0	0	0	0	0	0	0	0	0	1	0	0	0	0	0	0	0	0	0	0	0	0	0	0	0	0	0	0	0	0	0	0	0	0	0	0	0	0	0	0	0	0	0	0	0	0	0
denovo49	Unassigned	31	14	1	5	5	5	13	56	38	55	34	33	43	39	27	26	2	3	2	0	5	0	8	6	7	12	16	34	19	3	0	4	9	3	1	3	14	1	33	28	9	20	3	16	9	4	2	0
denovo48	Bacteria; Firmicutes; Clostridia; Clostridiales; Lachnospiraceae; Tyzzerella	8	5	0	9	5	4	3	12	14	24	1	1	7	5	1	4	9	18	5	10	5	5	1	0	1	22	35	16	6	1	0	2	4	7	9	13	14	42	11	12	9	0	8	3	7	3	51	1
denovo1138	Unassigned	0	0	0	0	0	0	0	0	0	2	0	0	0	0	0	0	0	0	0	0	0	0	0	0	0	0	0	0	0	0	0	0	0	0	0	0	0	0	0	0	0	0	0	0	0	0	0	0
denovo1139	Unassigned	0	0	0	0	0	0	0	0	0	1	0	0	0	0	0	0	0	0	0	0	0	0	0	0	0	0	0	0	0	0	0	0	0	0	0	0	0	0	0	0	0	0	0	0	0	0	0	0
denovo697	Bacteria; Firmicutes; Clostridia; Clostridiales; Lachnospiraceae; Blautia; Blautia glucerasea	0	0	0	0	0	0	0	0	0	0	0	0	0	0	0	0	0	0	0	0	0	0	0	0	0	0	0	0	0	1	19	2	0	0	0	0	0	2	0	0	0	0	0	0	0	0	0	0
denovo696	Bacteria; Firmicutes; Erysipelotrichia; Erysipelotrichales; Erysipelotrichaceae; Candidatus Stoquefichus; Candidatus Stoquefichus massiliensis AP9	0	0	0	0	0	0	0	0	2	1	0	1	0	0	0	0	0	0	0	0	0	0	0	0	0	0	0	0	0	1	0	0	0	0	0	1	0	0	0	0	0	0	0	0	2	0	1	1
denovo167	Unassigned	0	1	0	4	6	1	0	2	0	0	4	0	0	1	0	1	0	0	0	0	0	0	0	0	0	0	0	0	0	0	0	0	0	0	0	0	0	0	0	0	0	0	0	0	0	0	0	0
denovo694	Bacteria; Firmicutes; Bacilli; Lactobacillales; Lactobacillaceae; Lactobacillus; Lactobacillus intestinalis	0	0	0	0	0	1	0	0	1	0	0	1	1	2	1	0	0	2	2	0	0	0	1	2	0	2	0	0	3	3	5	0	0	0	0	0	2	1	0	0	0	0	0	0	0	0	1	0
denovo693	Unassigned	0	0	0	0	0	0	0	0	0	0	0	0	0	0	0	0	0	0	0	0	0	0	0	0	0	0	0	0	0	1	0	0	0	0	0	0	0	0	0	0	0	0	0	0	0	0	0	0
denovo160	Bacteria; Bacteroidetes; Bacteroidia; Bacteroidales; Bacteroidaceae; Bacteroides; Bacteroides thetaiotaomicron	2	1	0	0	0	1	0	3	6	2	4	4	2	4	1	3	0	0	1	0	0	0	2	0	2	6	3	1	3	3	7	1	0	1	0	0	0	0	15	6	6	1	1	10	0	1	3	3
denovo163	Unassigned	10	0	1	0	0	0	0	10	4	0	17	0	0	1	2	0	1	1	0	0	0	0	0	0	0	0	0	0	0	0	0	0	7	0	0	0	0	0	0	0	0	0	0	0	3	0	0	0
denovo162	Unassigned	0	14	0	2	2	0	1	1	2	4	5	0	1	3	1	3	4	1	0	0	0	0	0	2	3	0	0	0	0	0	0	0	0	0	3	0	0	1	1	2	0	0	0	0	2	2	0	0
denovo1008	Unassigned	0	0	0	0	0	0	0	0	1	0	0	0	0	0	0	0	0	0	0	0	0	0	0	0	0	0	0	0	0	0	0	0	0	0	0	0	0	0	0	0	0	0	0	0	0	0	0	0
denovo1009	Bacteria; Firmicutes; Clostridia; Clostridiales; Clostridiaceae; Clostridium	0	0	0	0	0	0	0	0	1	0	0	0	0	0	0	0	0	0	0	0	0	0	0	0	0	0	0	0	0	0	0	0	0	0	0	0	0	0	0	0	0	0	0	0	0	0	0	0
denovo1558	Unassigned	0	0	0	0	0	0	0	0	0	0	0	0	0	0	0	0	0	0	1	0	0	0	0	0	0	0	0	0	0	0	0	0	0	0	0	0	0	0	0	0	0	0	0	0	0	0	0	0
denovo1559	Unassigned	0	0	0	0	0	0	0	0	0	0	0	0	0	0	0	0	0	0	0	0	0	0	0	0	0	1	0	0	0	0	0	0	0	0	0	0	0	0	0	0	0	0	0	0	0	0	0	0
denovo1000	Unassigned	0	0	0	0	0	0	0	0	1	0	0	0	0	0	0	0	0	0	0	0	0	0	0	0	0	0	0	0	0	0	0	0	0	0	0	0	0	0	0	0	0	0	0	0	0	0	0	0
denovo1001	Bacteria; Firmicutes; Clostridia; Clostridiales; UNDEFINED; Flavonifractor; Flavonifractor plautii	0	0	0	0	0	0	0	0	1	0	0	0	0	0	0	0	0	0	0	0	0	0	0	0	0	0	0	0	0	0	0	0	0	0	0	0	0	0	0	0	0	0	0	0	0	0	0	0
denovo1002	Unassigned	0	0	0	0	0	0	0	0	1	0	0	0	0	0	0	0	0	0	0	0	0	0	0	0	0	0	0	0	0	0	0	0	0	0	0	0	0	0	0	0	0	0	0	0	0	0	0	0
denovo1003	Unassigned	0	0	0	0	0	0	0	0	1	1	0	0	0	0	0	0	0	0	0	0	0	0	0	0	0	0	0	0	0	0	0	0	0	0	0	0	0	0	0	0	0	0	0	0	0	0	0	0
denovo1004	Bacteria; Firmicutes; Erysipelotrichia; Erysipelotrichales; Erysipelotrichaceae	0	0	0	0	0	0	0	0	1	0	0	0	0	0	0	0	0	0	0	0	0	0	0	0	0	0	0	0	0	0	0	0	0	0	0	0	0	0	0	0	0	0	0	0	0	0	0	0
denovo1005	Unassigned	0	0	0	0	0	0	0	0	1	0	0	0	0	0	0	0	0	0	0	0	0	0	0	0	0	0	0	0	0	0	0	0	0	0	0	0	0	0	0	0	0	0	0	0	0	0	0	0
denovo1006	Unassigned	0	0	0	0	0	0	0	0	1	0	0	0	0	0	0	0	0	0	0	0	0	0	0	0	0	0	0	0	0	0	0	0	0	0	0	0	0	0	0	0	0	0	0	0	0	0	0	0
denovo1007	Unassigned	0	0	0	0	0	0	0	0	1	0	0	0	0	0	0	0	0	0	0	0	0	0	0	0	0	0	0	0	0	0	0	0	0	0	0	0	0	0	0	0	0	0	0	0	0	0	0	0
denovo213	Bacteria; Firmicutes; Clostridia; Clostridiales; Lachnospiraceae; Lachnoclostridium; [Eubacterium] fissicatena	0	0	0	0	0	0	1	0	0	0	0	0	0	3	0	0	0	0	0	1	0	2	1	0	0	0	0	4	0	0	0	0	0	0	1	0	1	0	0	2	0	0	0	0	0	0	0	2
denovo212	Bacteria; Firmicutes; Clostridia; Clostridiales; Clostridiaceae; Clostridium; Clostridium sp. YIT 12069	0	1	0	0	0	0	2	0	2	0	1	0	0	0	0	0	0	1	0	0	0	0	0	0	0	0	1	2	1	0	0	0	0	0	0	0	0	0	0	0	4	0	0	7	0	2	0	0
denovo211	Unassigned	0	0	0	0	0	0	0	0	0	0	1	0	0	0	1	1	0	0	0	0	0	0	1	0	0	4	4	2	1	0	0	0	0	0	0	0	0	0	1	0	4	0	0	5	0	0	0	0
denovo210	Bacteria; Actinobacteria; Coriobacteriia; Eggerthellales; Eggerthellaceae; Paraeggerthella; Paraeggerthella hongkongensis	0	0	0	1	2	0	0	0	0	0	1	0	0	0	1	0	0	0	0	0	0	0	0	0	0	0	0	0	0	0	0	0	0	0	0	0	0	0	0	0	0	0	0	0	1	0	0	0
denovo217	Bacteria; Firmicutes; Clostridia; Clostridiales; Lachnospiraceae	1	1	5	1	2	3	0	0	1	1	0	2	2	1	1	0	0	0	0	0	1	1	2	0	0	0	0	0	0	0	0	0	1	1	1	0	2	0	0	0	0	0	0	0	0	2	0	0
denovo216	Bacteria; Bacteroidetes; Bacteroidia; Bacteroidales; Porphyromonadaceae; Parabacteroides; Parabacteroides merdae	0	0	0	0	1	0	0	1	2	0	0	1	0	2	0	0	0	0	0	2	1	0	0	1	1	0	2	6	4	0	1	2	4	0	0	0	0	0	6	0	2	3	0	2	0	1	1	1
denovo215	Unassigned	0	1	0	0	0	0	0	2	0	0	0	0	0	4	16	4	0	0	0	0	0	0	0	0	0	0	0	0	0	0	0	0	0	0	0	0	0	0	0	0	0	0	0	0	0	0	2	0
denovo214	Unassigned	0	0	0	0	0	0	0	0	0	0	1	0	1	0	0	0	0	0	0	0	0	1	0	3	0	1	0	1	0	1	0	1	2	0	0	1	0	0	1	0	2	0	0	1	0	0	0	0
denovo219	Bacteria; Firmicutes; Clostridia; Clostridiales; Clostridiaceae; Clostridium	3	1	6	6	4	1	0	1	1	2	1	0	1	1	0	0	0	0	1	1	1	0	0	0	0	0	0	0	0	0	0	0	1	0	0	0	1	0	0	0	0	0	0	0	0	1	0	0
denovo218	Unassigned	1	2	2	2	0	0	1	8	3	3	8	0	2	3	1	1	0	0	1	0	0	0	1	0	1	0	0	0	2	0	0	0	0	0	0	0	0	0	4	2	0	0	0	0	0	0	0	0
denovo1318	Bacteria; Firmicutes; Bacilli; Lactobacillales; Lactobacillaceae; Lactobacillus	0	0	0	0	0	0	0	0	0	0	0	0	0	0	0	0	0	0	0	0	0	0	0	0	0	0	0	0	0	0	0	0	0	0	0	0	0	0	1	0	0	1	0	0	1	0	0	0
denovo1319	Bacteria; Firmicutes; Bacilli; Lactobacillales; Lactobacillaceae; Lactobacillus; Lactobacillus secaliphilus	0	0	0	0	0	0	0	0	0	0	0	0	0	0	0	0	0	0	0	0	0	0	0	0	0	0	0	0	0	0	0	0	0	0	0	0	0	0	0	0	0	1	0	0	0	0	0	0
denovo1314	Bacteria; Firmicutes; Bacilli; Lactobacillales; Lactobacillaceae; Lactobacillus; Lactobacillus reuteri	0	0	0	0	0	0	0	0	0	0	0	0	0	0	0	0	0	0	0	0	0	0	0	0	0	0	0	0	0	0	0	0	0	0	0	0	0	0	0	0	0	0	1	0	0	0	0	0
denovo1315	Bacteria; Firmicutes; Clostridia; Clostridiales; Ruminococcaceae; Oscillospira; Oscillospira guilliermondii	0	0	0	0	0	0	0	0	0	0	0	0	0	0	0	0	0	0	0	0	0	0	0	0	0	0	0	0	0	0	0	0	0	0	0	0	0	0	0	0	0	0	1	0	0	0	0	0
denovo1316	Bacteria; Firmicutes; Clostridia; Clostridiales; Lachnospiraceae; Ruminococcus	0	0	0	0	0	0	0	0	0	0	0	0	0	0	0	0	0	0	0	0	0	0	2	1	0	0	1	0	0	0	0	0	0	0	0	0	0	0	1	0	0	0	1	0	0	0	0	0
denovo1317	Unassigned	0	0	0	0	0	0	0	0	0	0	0	0	0	0	0	0	0	0	0	0	0	0	0	0	0	0	0	0	0	0	0	0	0	0	0	0	0	0	0	0	0	1	0	0	0	0	0	0
denovo1310	Unassigned	0	0	0	0	0	0	0	0	0	0	0	0	0	0	0	0	0	0	0	0	0	0	0	0	0	0	0	0	0	0	0	0	0	0	0	0	0	0	0	0	0	0	1	0	0	0	0	0
denovo1311	Bacteria; Firmicutes; Clostridia; Clostridiales; Lachnospiraceae; Lachnoclostridium; [Eubacterium] fissicatena	0	0	0	0	0	0	0	0	0	0	0	0	0	0	0	0	1	0	0	0	0	0	1	0	0	0	0	0	0	0	0	0	0	1	1	0	0	0	0	0	0	0	1	0	0	1	0	0
denovo1312	Unassigned	0	0	0	0	0	0	0	0	0	0	0	0	0	0	0	0	0	0	0	0	0	0	0	0	0	0	0	0	0	0	0	0	0	0	0	0	0	0	0	0	0	0	1	0	0	0	0	0
denovo1313	Unassigned	0	0	0	0	0	0	0	0	0	0	0	0	0	0	0	0	0	0	0	0	0	0	0	0	0	0	0	0	0	0	0	0	0	0	0	0	0	0	0	0	0	0	1	0	0	0	0	0
denovo367	Bacteria; Firmicutes; Clostridia; Clostridiales; Ruminococcaceae; Faecalibacterium; Faecalibacterium prausnitzii	0	0	0	0	0	0	0	0	0	0	0	0	0	0	0	0	0	0	0	0	0	0	0	0	0	0	0	0	0	0	1	0	0	0	0	0	0	0	0	0	0	0	0	0	0	0	0	0
denovo366	Unassigned	0	0	0	0	0	0	1	0	0	0	0	0	0	0	0	0	0	0	0	0	0	0	0	0	0	0	0	0	0	0	0	0	0	0	0	0	0	0	0	0	1	0	0	2	0	0	0	0
denovo365	Bacteria; Firmicutes; Clostridia; Clostridiales; Lachnospiraceae; Lachnoclostridium; [Clostridium] xylanolyticum	0	0	1	0	2	0	1	0	0	0	0	1	0	0	0	0	0	0	0	0	1	0	0	0	0	0	0	0	0	0	0	0	0	0	0	0	0	1	0	0	0	0	0	0	1	0	0	0
denovo364	Bacteria; Firmicutes; Clostridia; Clostridiales; Clostridiaceae; Clostridium	0	0	0	1	0	0	2	0	0	0	0	0	0	1	1	0	3	0	1	0	0	0	3	1	0	0	0	5	0	0	0	0	1	1	1	1	0	1	0	1	0	0	0	0	2	0	0	0
denovo363	Bacteria; Firmicutes; Bacilli; Lactobacillales; Lactobacillaceae; Lactobacillus; Lactobacillus reuteri	0	0	0	0	0	0	0	1	0	3	0	0	0	0	0	0	0	0	1	0	0	1	1	0	3	0	0	0	1	1	2	0	0	0	0	0	0	0	1	0	0	2	0	0	0	0	0	1
denovo362	Bacteria; Firmicutes; Clostridia; Clostridiales; Lachnospiraceae; Blautia	1	0	0	0	0	0	0	1	0	0	0	0	0	0	0	2	0	0	0	0	5	3	0	0	0	0	2	13	0	5	8	0	0	0	0	0	0	0	0	0	0	0	0	0	0	0	0	0
denovo361	Bacteria; Firmicutes; Clostridia; Clostridiales; Lachnospiraceae; Lachnoclostridium; [Clostridium] hylemonae	0	0	0	0	0	0	0	0	0	0	0	0	0	0	3	0	0	0	0	0	1	1	0	0	0	0	0	0	0	0	3	0	0	0	0	0	0	0	0	0	0	0	0	0	0	0	0	0
denovo360	Bacteria; Firmicutes; Clostridia; Clostridiales	0	0	0	0	0	0	1	2	0	0	0	0	0	0	0	0	0	0	0	0	1	0	0	0	0	0	0	0	0	0	0	0	0	0	0	0	0	0	0	0	0	0	0	0	0	0	1	0
denovo369	Unassigned	0	0	1	0	0	0	1	0	0	0	0	1	1	0	0	0	0	0	0	0	0	0	0	1	0	0	0	0	0	0	0	0	0	0	1	0	0	0	1	2	0	0	0	0	0	0	0	0
denovo368	Unassigned	1	0	0	0	0	0	1	1	0	2	0	0	0	2	0	0	0	0	0	0	0	0	0	1	0	1	0	0	0	0	0	0	0	0	0	0	0	0	0	0	0	0	0	0	0	2	0	0
denovo549	Bacteria; Firmicutes; Clostridia; Clostridiales; Clostridiaceae; Hungatella; Hungatella hathewayi	0	0	0	0	0	0	0	0	0	0	0	0	0	0	0	0	0	0	1	0	0	0	0	0	0	0	0	1	0	0	0	0	0	0	0	0	0	0	0	0	0	0	0	0	0	0	0	0
denovo548	Unassigned	0	0	0	0	0	0	0	0	0	1	0	0	0	0	0	0	0	0	0	0	0	0	0	0	0	0	0	1	1	0	0	0	0	0	0	0	0	0	0	0	0	1	0	0	0	0	0	0
denovo547	Unassigned	0	0	0	0	0	0	0	0	0	0	0	0	0	0	0	0	0	0	0	0	0	0	0	0	0	0	0	1	0	0	0	0	0	0	0	0	0	0	0	0	0	0	0	0	0	0	0	0
denovo546	Unassigned	0	0	0	0	0	0	0	0	0	0	0	0	0	0	0	0	0	0	0	0	0	0	0	0	0	0	0	1	0	0	0	0	0	0	0	0	0	0	0	0	0	0	0	0	0	0	0	0
denovo545	Bacteria; Bacteroidetes; Bacteroidia; Bacteroidales; Bacteroidaceae; Bacteroides; Bacteroides sartorii	0	0	0	0	0	0	0	0	0	0	0	0	0	1	1	0	0	0	0	0	0	0	0	0	0	0	0	2	0	0	0	1	0	0	0	0	0	0	0	0	0	0	0	0	0	0	3	0
denovo544	Unassigned	0	0	0	0	0	0	0	0	0	0	0	0	0	0	0	0	0	0	0	0	0	0	0	0	0	0	0	1	0	0	0	0	0	0	0	0	0	0	0	0	0	0	0	0	0	0	0	0
denovo543	Bacteria; Firmicutes; Clostridia; Clostridiales	0	0	0	0	0	0	0	0	0	0	0	0	0	0	0	0	0	0	0	0	0	0	0	0	0	0	0	1	0	0	0	0	0	0	0	0	0	0	0	0	0	0	0	0	0	0	0	0
denovo542	Unassigned	0	0	0	0	0	0	0	0	0	0	0	0	0	0	0	0	0	0	0	0	0	0	0	0	0	0	0	1	0	0	0	0	0	0	0	0	0	0	0	0	0	0	0	0	0	0	0	0
denovo541	Bacteria; Firmicutes; Clostridia; Clostridiales; Ruminococcaceae	0	0	0	0	0	0	0	0	1	0	0	0	0	1	1	0	0	0	0	0	0	0	0	0	1	0	0	2	1	0	1	0	0	0	1	1	0	1	0	0	0	0	0	0	0	0	0	0
denovo540	Unassigned	0	0	0	0	0	0	0	0	0	0	0	0	0	0	0	0	0	0	0	0	0	0	0	0	0	0	0	1	0	0	0	0	0	0	0	0	0	0	0	0	0	0	0	0	0	0	0	0
denovo149	Bacteria; Firmicutes; Clostridia; Clostridiales; Clostridiaceae; Clostridium	2	0	4	3	0	0	0	1	10	3	4	1	1	0	0	0	2	3	2	0	1	0	1	0	0	3	9	0	2	2	0	0	3	0	0	3	5	2	5	1	4	1	3	2	0	0	11	0
denovo148	Bacteria; Firmicutes; Clostridia; Clostridiales; Eubacteriaceae; Eubacterium; [Eubacterium] infirmum	0	3	1	0	2	2	0	3	2	6	0	2	2	1	1	0	2	0	0	0	1	0	2	0	0	4	3	1	2	3	0	1	1	1	0	0	2	1	2	0	0	0	0	0	0	2	1	0
denovo143	Unassigned	0	2	2	1	1	0	5	1	2	2	3	1	0	2	2	1	0	2	0	0	2	0	1	6	0	0	1	1	0	47	7	44	0	0	0	0	0	1	3	4	0	1	3	0	0	1	0	0
denovo142	Unassigned	0	5	0	1	4	0	4	1	0	4	8	22	16	0	1	0	0	0	2	0	1	0	2	16	0	1	9	0	3	0	0	0	0	4	0	3	3	1	14	8	2	0	0	0	5	0	0	2
denovo141	Bacteria; Firmicutes; Clostridia; Clostridiales; Ruminococcaceae	4	3	4	15	3	8	1	5	21	2	2	7	2	3	3	3	2	2	0	2	6	2	2	0	0	10	8	3	5	6	1	1	1	2	6	0	1	3	6	4	4	0	1	5	2	2	0	2
denovo140	Unassigned	1	0	0	1	0	0	0	7	3	10	3	6	9	4	1	1	0	0	0	0	0	0	0	0	0	0	0	0	0	0	0	0	0	0	0	0	0	0	0	0	0	0	0	2	0	10	0	0
denovo147	Bacteria; Firmicutes; Clostridia; Clostridiales; Lachnospiraceae; Ruminococcus	0	0	0	0	0	0	0	16	27	0	0	0	0	11	8	0	0	0	0	0	0	0	0	0	0	0	0	0	0	0	1	0	0	0	0	0	0	0	0	0	0	0	1	0	0	0	0	0
denovo146	Unassigned	1	6	11	6	1	3	8	1	0	1	5	9	19	0	1	5	3	4	2	0	0	0	1	2	0	2	9	2	1	1	0	0	1	1	4	1	10	0	11	8	2	0	0	4	5	2	2	0
denovo145	Bacteria; Proteobacteria; Gammaproteobacteria; Enterobacteriales; Enterobacteriaceae; Escherichia; Escherichia albertii	0	50	0	1	0	1	0	0	2	1	1	0	0	2	1	1	0	0	0	1	0	1	1	0	0	1	2	6	1	0	0	1	2	0	0	0	3	0	6	1	2	0	1	0	1	0	0	0
denovo144	Bacteria; Firmicutes; Erysipelotrichia; Erysipelotrichales; Erysipelotrichaceae; Allobaculum; Allobaculum stercoricanis	7	6	17	10	7	26	0	0	0	0	0	0	0	0	0	0	5	3	3	2	15	2	0	0	0	0	0	0	0	0	0	0	4	3	7	8	5	4	0	0	0	0	0	0	0	0	0	0
denovo781	Bacteria; Firmicutes; Clostridia; Clostridiales; Clostridiaceae; Clostridium; Clostridium sp.	0	1	1	7	0	1	0	0	4	0	3	0	3	1	2	0	0	2	0	0	0	0	1	0	0	0	0	0	1	0	0	0	0	0	0	0	0	0	0	0	0	0	1	2	0	1	1	0
denovo780	Bacteria; Actinobacteria; Actinobacteria; Bifidobacteriales; Bifidobacteriaceae; Bifidobacterium; Bifidobacterium longum	0	0	0	0	0	0	0	0	0	0	0	0	0	0	0	0	0	0	0	0	0	0	0	0	0	0	0	0	1	0	0	0	0	0	0	0	0	0	0	0	0	1	0	0	0	0	0	1
denovo783	Bacteria; Firmicutes; Clostridia; Clostridiales; Lachnospiraceae; Blautia; Blautia schinkii	0	0	0	0	0	0	0	0	0	0	0	1	0	0	0	0	0	0	0	0	0	0	0	0	1	0	0	0	0	0	0	0	0	0	0	0	0	0	0	0	1	0	0	0	0	0	0	0
denovo782	Bacteria; Firmicutes; Clostridia; Clostridiales; Clostridiaceae; Clostridium	0	0	0	0	0	0	0	0	0	0	0	0	0	0	0	0	0	0	0	0	0	0	0	0	0	0	0	0	1	0	0	0	0	0	0	0	0	0	0	0	0	0	0	0	0	0	0	0
denovo785	Unassigned	0	0	0	0	0	1	0	0	2	0	1	1	0	1	0	0	0	0	0	0	0	0	0	0	1	0	0	0	0	0	0	0	0	0	0	0	0	0	0	1	0	0	1	0	0	0	0	0
denovo784	Unassigned	0	0	0	0	0	0	0	0	0	0	0	1	0	0	0	0	0	0	0	0	0	0	0	0	0	0	0	0	0	0	0	0	0	0	0	0	0	0	0	0	0	0	0	0	0	0	0	0
denovo787	Bacteria; Firmicutes; Clostridia; Clostridiales; Clostridiaceae; Clostridium	0	0	0	1	0	0	0	0	1	0	0	1	0	0	0	0	0	0	0	0	0	0	0	0	0	0	0	0	0	0	0	0	0	0	0	0	0	0	0	0	0	0	0	0	1	0	0	0
denovo786	Unassigned	0	0	0	0	0	0	0	0	0	0	0	1	0	0	0	0	0	0	0	0	0	0	0	0	0	0	0	0	0	0	0	0	0	0	0	0	0	0	0	0	0	0	0	0	0	0	0	0
denovo789	Bacteria; Firmicutes; Clostridia; Clostridiales; Lachnospiraceae; Ruminococcus	0	0	0	0	0	0	0	0	0	0	0	1	0	0	0	0	0	0	0	0	0	0	0	0	1	0	0	0	0	0	0	0	0	0	0	0	0	1	0	0	0	0	0	0	0	0	0	0
denovo788	Unassigned	0	0	0	0	0	0	0	0	0	0	0	1	0	0	0	0	0	0	0	0	0	0	0	0	0	0	0	0	0	0	0	0	0	0	0	0	0	0	0	0	0	0	0	0	0	0	0	0
denovo969	Unassigned	0	0	0	0	0	0	0	0	1	0	0	0	0	1	0	0	0	0	0	0	0	0	0	0	0	0	0	0	0	0	0	0	0	0	0	0	0	0	0	0	0	0	0	0	0	0	0	0
denovo968	Bacteria; Bacteroidetes; Bacteroidia; Bacteroidales; Bacteroidaceae; Bacteroides; Bacteroides thetaiotaomicron	0	0	0	0	0	0	0	0	0	0	0	0	0	1	0	0	0	0	0	0	0	0	0	0	0	0	0	0	0	0	0	0	0	0	0	0	0	0	2	0	0	0	0	0	0	0	0	0
denovo965	Unassigned	0	0	0	0	0	0	0	0	0	0	0	0	0	1	0	0	0	0	0	0	0	0	0	0	0	0	0	0	0	0	0	0	0	0	0	0	0	0	0	0	0	0	0	0	0	0	0	0
denovo964	Unassigned	0	0	0	0	0	0	0	0	0	0	0	0	0	1	0	0	0	0	0	0	0	0	0	0	0	0	0	0	0	0	0	0	0	0	0	0	0	0	0	0	0	0	0	0	0	0	0	0
denovo967	Unassigned	0	0	0	0	0	0	0	0	0	0	0	0	0	1	0	0	0	0	0	0	0	0	0	0	0	0	0	0	0	0	0	0	0	0	0	0	0	0	0	0	0	0	0	0	0	0	0	0
denovo966	Unassigned	0	0	0	0	0	0	0	0	0	0	0	0	0	1	0	0	0	0	0	0	0	0	0	0	0	0	0	0	0	0	0	0	0	0	0	0	0	0	0	0	0	0	0	0	0	0	0	0
denovo961	Bacteria; Firmicutes; Bacilli; Lactobacillales; Lactobacillaceae; Lactobacillus; Lactobacillus animalis	0	0	0	0	0	0	0	0	0	0	1	0	0	1	0	0	0	0	0	0	0	0	0	0	1	0	0	0	0	0	0	0	0	0	0	0	0	0	1	1	0	0	0	0	1	0	0	0
denovo960	Bacteria; Firmicutes; Bacilli; Lactobacillales; Lactobacillaceae; Lactobacillus; Lactobacillus reuteri	0	0	0	0	0	0	0	0	0	0	0	0	0	1	0	0	0	0	0	0	0	0	0	0	0	0	0	0	0	0	0	0	0	0	0	0	0	0	0	0	0	0	0	0	0	0	0	0
denovo963	Bacteria; Firmicutes; Clostridia; Clostridiales; Ruminococcaceae; Anaerotruncus; Anaerotruncus colihominis	0	0	1	0	0	0	0	0	2	1	0	0	0	2	0	0	0	0	0	0	0	0	1	0	0	0	0	0	0	0	0	0	0	0	0	0	0	0	0	0	0	0	0	0	0	0	0	0
denovo962	Unassigned	0	0	0	0	0	0	0	0	0	0	0	0	0	1	0	0	0	0	0	0	0	0	0	0	0	0	0	0	0	0	0	0	0	0	0	0	0	0	0	0	0	0	0	0	0	0	0	0
denovo832	Bacteria; Firmicutes; Clostridia; Clostridiales; Clostridiaceae; Clostridium	0	0	0	0	0	1	0	0	0	0	0	0	0	0	0	0	0	0	0	0	0	0	0	0	0	0	0	0	0	0	0	0	0	0	0	0	1	0	0	0	0	0	0	0	0	0	0	0
denovo760	Bacteria; Firmicutes; Bacilli; Lactobacillales; Lactobacillaceae; Lactobacillus; Lactobacillus rhamnosus	0	1	0	0	0	0	0	0	0	0	0	0	0	0	0	0	0	0	0	0	0	0	0	0	0	0	0	0	1	0	0	0	0	0	0	0	0	0	0	1	0	0	0	0	0	0	0	0
denovo1363	Bacteria; Firmicutes; Bacilli; Lactobacillales; Lactobacillaceae; Lactobacillus; Lactobacillus gasseri	0	0	0	0	0	0	0	0	0	0	0	0	0	0	0	0	0	3	2	3	0	0	2	0	3	0	0	0	0	0	0	7	0	2	0	0	0	0	3	0	0	0	0	0	4	2	2	0
denovo319	Bacteria; Firmicutes; Clostridia; Clostridiales; Clostridiaceae; Clostridium	0	0	0	0	0	0	0	0	0	0	0	0	0	0	0	0	0	0	0	0	0	0	0	0	0	0	0	0	0	0	1	0	0	0	0	0	0	0	0	0	0	0	0	0	0	0	0	0
denovo1637	Bacteria; Firmicutes; Clostridia; Clostridiales; Clostridiaceae; Clostridium	0	0	0	0	0	0	0	0	0	0	0	0	0	0	0	0	0	0	0	0	0	0	0	0	0	0	0	0	0	0	0	1	0	0	0	0	0	0	0	0	0	0	0	0	0	0	0	0
denovo1636	Unassigned	0	0	0	0	0	0	0	0	0	0	0	0	0	0	0	0	0	0	0	0	0	0	0	0	0	0	0	0	0	0	0	1	0	0	0	0	0	0	0	0	0	0	0	0	0	0	0	0
denovo1635	Bacteria; Firmicutes; Bacilli; Lactobacillales; Lactobacillaceae; Lactobacillus; Lactobacillus intestinalis	0	0	0	0	0	0	0	0	0	0	0	0	0	0	0	0	5	0	0	0	0	0	0	0	0	0	0	0	0	0	0	2	0	0	0	0	0	0	0	0	0	0	0	0	0	0	0	0
denovo1634	Bacteria; Firmicutes; Erysipelotrichia; Erysipelotrichales; Erysipelotrichaceae; Erysipelatoclostridium; Erysipelatoclostridium ramosum	0	0	0	0	0	0	0	0	0	0	0	0	0	0	0	0	1	0	0	0	0	0	0	0	0	0	0	0	0	0	0	0	0	0	0	0	0	0	0	0	0	0	0	0	0	0	0	0
denovo1633	Bacteria; Proteobacteria; Betaproteobacteria; Burkholderiales; Sutterellaceae; Parasutterella; Parasutterella excrementihominis	0	0	0	0	0	0	0	0	0	0	0	0	0	0	0	0	1	0	0	0	0	0	0	0	0	0	0	0	0	0	0	0	0	0	0	0	0	0	0	0	0	0	0	0	0	0	0	0
denovo1632	Bacteria; Firmicutes; Bacilli; Lactobacillales; Lactobacillaceae; Lactobacillus; Lactobacillus amylovorus	0	0	0	0	0	0	0	0	0	0	0	0	0	0	0	0	2	0	0	0	0	0	0	0	0	0	0	0	0	0	0	0	0	0	0	0	0	0	0	0	0	0	0	0	0	0	0	0
denovo1631	Bacteria; Firmicutes; Clostridia; Clostridiales; Lachnospiraceae	0	0	0	0	0	0	0	0	0	0	0	0	0	0	0	0	0	0	0	0	0	0	0	0	0	0	0	0	0	0	0	0	0	0	0	0	0	0	0	0	0	0	0	0	0	1	0	0
denovo1630	Unassigned	0	0	0	0	0	0	0	0	0	0	0	0	0	0	0	0	0	0	0	0	0	0	0	0	0	0	0	0	0	0	0	0	0	0	0	0	0	0	0	0	0	0	0	0	0	1	0	0
denovo312	Bacteria; Firmicutes; Clostridia; Clostridiales; Lachnospiraceae; Lachnoclostridium	0	0	0	0	0	2	0	0	0	0	0	0	0	0	0	0	0	0	0	0	0	0	1	0	0	0	0	0	0	0	0	0	0	0	0	0	0	0	0	0	0	0	0	0	0	0	0	0
denovo1639	Bacteria; Firmicutes; Bacilli; Lactobacillales; Lactobacillaceae; Lactobacillus; Lactobacillus reuteri I5007	0	0	0	0	0	0	0	0	0	0	0	0	0	0	0	0	0	0	0	0	0	0	0	0	0	0	0	0	0	0	0	2	0	0	0	0	0	0	0	0	0	0	0	0	0	0	0	0
denovo1638	Unassigned	0	0	0	0	0	0	0	0	0	0	0	0	0	0	0	0	0	0	0	0	0	0	0	0	0	0	0	0	0	0	0	1	0	0	0	0	0	0	0	0	0	0	0	0	0	0	0	0
denovo834	Bacteria; Firmicutes; Bacilli; Bacillales; Bacillaceae; Bacillus; Bacillus cohnii	0	0	0	0	0	1	0	0	0	0	0	0	0	0	0	0	0	0	0	0	0	0	0	0	0	0	0	0	0	0	0	0	0	0	0	0	0	0	0	0	0	0	0	0	0	0	0	0
denovo1129	Bacteria; Firmicutes; Clostridia; Clostridiales; Clostridiaceae; Clostridium	0	0	0	0	0	0	0	0	0	0	1	0	0	0	0	0	0	0	0	0	0	0	0	0	0	0	0	0	0	0	0	0	0	0	0	0	0	0	0	0	0	0	0	0	0	0	0	0
denovo1128	Bacteria; Firmicutes; Clostridia; Clostridiales; Clostridiaceae; Clostridium	0	0	0	0	0	0	0	0	0	1	1	0	0	0	0	0	0	0	0	0	0	0	1	1	0	0	0	0	0	0	0	0	0	7	2	0	0	0	0	0	0	0	0	0	0	3	0	0
denovo1123	Unassigned	0	0	0	0	0	0	0	0	0	0	1	0	0	0	0	0	0	0	0	0	0	0	0	0	0	0	0	0	0	0	0	0	0	0	0	0	0	0	0	0	0	0	0	0	0	0	0	0
denovo1122	Bacteria; Firmicutes; Clostridia; Clostridiales; Ruminococcaceae; Ruminococcus; Ruminococcus flavefaciens	0	0	0	0	0	0	0	0	0	0	1	0	0	0	0	0	0	0	0	0	0	0	0	0	0	0	0	0	0	0	0	0	0	0	0	0	0	0	0	0	0	0	0	0	0	0	0	0
denovo1121	Unassigned	0	0	0	0	0	0	0	0	0	0	3	0	0	0	0	0	0	0	0	0	0	0	0	0	0	0	0	0	0	0	0	0	0	0	0	0	0	0	0	0	0	0	0	0	0	0	0	0
denovo1120	Bacteria; Proteobacteria; Betaproteobacteria; Burkholderiales; Burkholderiaceae; Ralstonia	0	0	0	0	0	0	0	0	0	0	1	0	0	0	0	0	0	0	0	0	0	0	0	0	0	0	0	0	0	0	0	0	0	0	0	0	0	0	0	0	0	0	0	0	0	0	0	0
denovo1127	Unassigned	0	0	0	0	0	0	0	0	0	0	1	0	0	0	0	0	1	0	0	0	0	0	1	1	0	0	0	0	0	0	0	0	0	0	0	0	1	0	0	0	0	0	0	0	0	0	0	0
denovo1126	Unassigned	0	0	0	0	0	0	0	0	0	0	1	0	0	0	0	0	0	0	0	0	0	0	0	0	0	0	0	0	0	0	0	0	0	0	0	0	0	0	0	0	0	0	0	0	0	0	0	0
denovo1125	Unassigned	0	0	0	0	0	0	0	0	0	0	1	0	0	0	0	0	0	0	0	0	0	0	0	0	0	0	0	0	0	0	0	0	0	0	0	0	0	0	0	0	0	0	0	0	0	1	0	0
denovo1124	Unassigned	0	0	0	0	0	0	0	0	0	0	1	0	0	0	0	0	0	0	0	0	0	0	0	0	0	0	0	0	0	0	0	0	0	0	0	0	0	0	0	0	0	0	0	0	0	0	0	0
denovo34	Bacteria; Actinobacteria; Actinobacteria; Bifidobacteriales; Bifidobacteriaceae; Bifidobacterium; Bifidobacterium animalis subsp. animalis	2	1	0	0	4	0	3	0	1	1	1	2	3	3	2	8	3	9	12	60	28	103	8	31	36	6	15	114	47	19	55	37	28	1	10	21	0	0	2	4	35	6	36	39	7	15	10	57
denovo35	Bacteria; Firmicutes; Clostridia; Clostridiales; Clostridiaceae; Clostridium	0	1	6	41	3	8	4	39	40	37	6	11	16	16	63	4	1	19	2	54	12	4	5	6	2	35	49	14	5	43	50	41	25	10	4	2	6	6	35	22	98	16	15	18	23	3	34	7
denovo36	Unassigned	8	9	4	9	2	3	13	22	24	60	22	26	9	20	12	12	10	1	2	20	49	23	25	9	12	43	47	106	26	14	67	21	20	4	4	7	4	0	24	13	57	11	31	86	3	24	2	56
denovo37	Bacteria; Firmicutes; Bacilli; Lactobacillales; Streptococcaceae; Lactococcus	11	19	21	2	10	12	13	7	27	0	17	8	9	10	42	26	15	9	7	35	14	10	43	16	6	18	12	20	3	7	1	7	53	6	8	6	24	29	18	23	23	13	4	40	7	15	6	2
denovo30	Bacteria; Firmicutes; Clostridia; Clostridiales; Eubacteriaceae; Eubacterium; Eubacterium ramulus	3	3	0	16	8	25	17	13	25	7	19	25	12	7	22	7	44	21	8	54	23	54	14	34	14	44	46	51	19	24	24	37	33	8	35	72	85	34	34	35	76	23	20	20	15	5	21	22
denovo31	Bacteria; Bacteroidetes; Bacteroidia; Bacteroidales; Bacteroidaceae; Bacteroides; Bacteroides sartorii	24	14	5	13	6	1	3	35	47	41	26	23	13	32	27	19	3	3	4	37	54	19	25	6	20	40	30	115	33	17	47	66	31	4	2	7	4	8	52	18	26	10	10	40	9	17	31	53
denovo32	Unassigned	0	19	32	101	0	22	31	24	26	0	39	57	102	11	103	26	0	1	0	0	0	0	53	1	0	2	1	0	0	0	0	0	1	0	91	1	2	0	6	3	0	4	1	0	33	30	0	1
denovo33	Bacteria; Bacteroidetes; Bacteroidia; Bacteroidales; Bacteroidaceae; Bacteroides	11	5	0	20	1	0	12	27	75	44	14	24	24	42	23	11	5	3	0	8	13	4	8	2	12	76	70	16	16	19	32	18	4	9	2	31	8	11	56	37	16	6	19	19	8	10	12	9
denovo38	Bacteria; Firmicutes; Clostridia; Clostridiales	0	141	22	83	6	31	7	98	183	60	24	10	94	98	20	12	1	1	0	0	2	1	75	16	0	0	1	4	5	6	0	3	29	29	78	79	71	3	2	7	0	5	8	0	25	38	27	1
denovo39	Unassigned	1	55	94	85	2	10	22	29	103	20	31	34	43	58	34	81	1	2	0	4	3	1	35	40	2	2	3	8	3	10	1	9	3	5	2	3	5	0	24	9	1	2	3	48	87	18	0	1
denovo1549	Bacteria; Bacteroidetes; Bacteroidia; Bacteroidales; Bacteroidaceae; Bacteroides; Bacteroides sartorii	0	0	0	0	0	0	0	0	0	0	0	0	0	0	0	0	0	0	0	1	0	0	1	0	0	0	0	0	0	0	0	0	0	0	0	0	0	0	0	0	0	0	0	0	0	0	0	0
denovo1548	Bacteria; Bacteroidetes; Bacteroidia; Bacteroidales; Bacteroidaceae; Bacteroides	0	0	0	0	0	0	0	0	0	0	0	0	0	0	0	0	0	0	0	1	0	0	0	0	0	0	0	0	0	0	0	0	0	0	0	0	0	0	0	0	0	0	0	0	0	0	0	0
denovo1019	Unassigned	0	7	10	1	0	0	0	2	5	5	0	0	0	0	0	0	0	5	0	1	0	0	0	2	2	1	0	0	0	0	0	0	0	0	9	1	7	8	2	3	1	8	0	1	0	1	5	0
denovo1018	Bacteria; Firmicutes; Clostridia; Clostridiales; Lachnospiraceae; Lachnoclostridium; Lachnoclostridium phytofermentans	0	0	0	0	0	0	0	0	1	0	0	0	0	0	0	0	0	0	0	0	0	0	0	0	0	0	0	0	0	0	0	0	0	0	0	0	0	0	0	0	0	0	0	0	0	0	0	0
denovo1017	Bacteria; Firmicutes; Clostridia; Clostridiales; Clostridiaceae; Clostridium	0	0	0	0	0	0	0	0	2	0	0	0	0	0	0	0	0	0	0	0	0	0	0	0	0	0	0	0	0	0	0	0	0	0	0	0	0	0	0	0	0	0	0	0	0	0	0	0
denovo1016	Bacteria; Firmicutes; Clostridia; Clostridiales; Lachnospiraceae; Robinsoniella; Robinsoniella peoriensis	0	0	1	1	0	0	0	0	1	0	0	0	0	0	0	0	0	0	0	0	0	0	0	0	0	0	0	0	0	0	0	0	0	0	0	0	0	0	0	0	0	0	0	0	0	0	0	0
denovo1015	Unassigned	0	0	0	0	0	0	0	0	1	0	0	0	0	0	0	0	0	0	0	0	0	0	0	0	0	0	0	0	0	0	0	0	0	0	0	0	0	0	0	0	0	0	0	0	0	0	0	0
denovo1542	Bacteria; Firmicutes; Clostridia; Clostridiales; Ruminococcaceae; Hydrogenoanaerobacterium	0	0	0	0	0	0	0	0	0	0	0	0	0	0	0	0	0	0	0	1	0	0	0	0	0	0	0	0	0	0	0	0	0	0	0	0	0	0	0	0	0	0	0	0	0	0	0	0
denovo1545	Bacteria; Firmicutes; Clostridia; Clostridiales; Clostridiaceae; Clostridium	0	0	0	0	0	0	0	0	0	0	0	0	0	0	0	0	0	0	0	1	0	0	0	0	0	1	0	0	0	0	0	0	0	0	0	0	0	0	0	0	0	0	0	0	0	0	0	0
denovo1544	Bacteria; Firmicutes	0	0	0	0	0	0	0	0	0	0	0	0	0	0	0	0	0	0	0	1	0	0	0	0	0	0	0	0	0	0	0	0	0	0	0	0	0	0	0	0	0	0	0	0	0	0	0	0
denovo1011	Unassigned	0	0	0	0	0	0	0	0	1	0	0	0	0	0	0	0	0	0	0	0	0	0	0	0	0	0	0	0	0	0	0	0	0	0	0	0	0	0	0	1	0	0	0	0	0	0	1	0
denovo1010	Unassigned	0	0	0	0	0	0	0	0	1	0	0	0	0	0	0	0	0	0	0	0	0	0	0	0	0	0	0	0	0	0	0	0	0	0	0	0	0	0	0	0	0	0	0	0	0	0	0	0
denovo204	Bacteria; Firmicutes; Clostridia; Clostridiales; Lachnospiraceae; Ruminococcus	1	8	3	2	5	2	0	3	2	5	2	1	3	1	0	0	7	4	1	1	1	1	0	1	0	0	4	0	2	2	1	1	0	1	3	1	7	4	0	1	0	1	0	0	2	0	3	0
denovo205	Bacteria; Deferribacteres; Deferribacteres; Deferribacterales; Deferribacteraceae; Mucispirillum; Mucispirillum schaedleri	1	0	10	1	0	0	0	4	11	3	4	2	10	4	3	0	0	0	0	0	0	0	2	0	0	2	0	0	2	0	0	0	0	0	0	0	0	0	0	0	0	0	0	1	1	0	0	0
denovo206	Bacteria; Firmicutes; Clostridia; Clostridiales; Lachnospiraceae; Blautia	3	2	0	2	4	1	1	3	7	2	4	4	1	3	5	0	11	3	10	14	5	7	5	0	16	8	7	9	2	3	5	4	4	3	15	4	5	12	7	6	4	6	6	2	6	3	8	8
denovo207	Unassigned	4	1	3	2	6	2	1	2	2	4	2	4	0	1	1	1	1	0	1	0	0	0	0	0	0	0	0	1	0	0	0	0	0	0	0	0	0	2	0	0	0	0	0	0	0	1	0	0
denovo200	Bacteria; Firmicutes; Clostridia; Clostridiales	15	6	33	72	7	20	4	10	8	13	5	5	9	5	5	2	31	15	5	5	4	2	6	1	4	2	6	6	5	3	0	1	8	7	35	16	25	22	10	10	5	4	1	9	2	6	2	0
denovo201	Bacteria; Firmicutes; Clostridia; Clostridiales; Ruminococcaceae	0	0	0	0	0	0	1	0	0	0	0	0	0	0	2	1	0	0	0	0	0	0	0	1	0	6	2	5	3	1	0	0	0	0	2	1	0	1	0	0	1	1	1	5	0	0	0	0
denovo202	Unassigned	0	3	2	4	0	2	4	11	3	0	2	2	2	2	3	5	0	0	0	0	0	0	0	0	0	0	1	0	0	6	0	0	1	0	1	0	0	1	2	1	0	1	1	1	0	1	0	1
denovo203	Unassigned	2	1	0	0	1	0	0	0	0	0	0	1	0	0	0	0	1	3	0	0	0	0	0	0	0	0	0	0	0	0	0	0	0	0	0	0	0	1	1	0	0	1	0	0	0	0	0	0
denovo208	Bacteria; Firmicutes; Clostridia; Clostridiales; Clostridiaceae; Clostridium	1	0	2	0	1	0	1	3	1	2	5	4	1	2	0	1	0	0	0	0	0	0	0	2	0	1	2	0	2	0	1	0	1	1	0	0	0	0	1	0	0	0	0	4	1	0	0	1
denovo209	Unassigned	4	24	1	17	4	3	3	7	14	57	6	3	22	15	2	3	9	11	0	0	0	0	1	2	1	0	0	2	2	0	1	1	0	13	11	3	1	3	46	25	1	9	1	0	20	5	1	0
denovo1499	Bacteria; Firmicutes; Erysipelotrichia; Erysipelotrichales; Erysipelotrichaceae; Turicibacter	0	0	0	0	0	0	0	0	0	0	0	0	0	0	0	0	0	0	0	0	0	0	0	1	0	0	0	0	0	0	0	0	0	0	0	0	0	0	0	0	0	0	0	0	0	0	0	0
denovo1498	Bacteria; Firmicutes; Bacilli; Lactobacillales; Lactobacillaceae; Lactobacillus; Lactobacillus reuteri	0	0	0	0	0	0	0	0	0	0	0	0	0	0	0	0	0	1	1	0	0	0	1	0	0	0	0	0	0	0	0	0	0	0	0	0	0	0	0	0	0	0	0	0	0	0	0	0
denovo1493	Unassigned	0	0	0	0	0	0	0	0	0	0	0	0	0	0	0	0	0	1	0	0	0	0	0	0	0	0	0	0	0	0	0	0	0	0	0	0	0	0	0	0	0	0	0	0	0	0	0	0
denovo1492	Bacteria; Firmicutes; Bacilli; Lactobacillales; Lactobacillaceae; Lactobacillus; Lactobacillus reuteri	0	0	0	0	0	0	0	0	0	0	0	0	0	0	0	0	0	1	0	0	0	0	0	0	0	0	0	0	0	0	0	0	0	0	0	0	0	0	0	0	0	0	0	0	0	0	0	0
denovo1491	Unassigned	0	0	0	0	0	0	0	0	0	0	0	0	0	0	0	0	0	0	0	0	0	0	0	1	0	0	0	0	0	0	0	0	0	0	0	0	0	0	0	0	0	0	0	0	0	0	0	0
denovo1490	Bacteria; Firmicutes; Clostridia; Clostridiales; Clostridiaceae; Clostridium	0	0	0	0	0	0	0	0	0	0	0	0	0	0	0	0	0	0	0	0	0	0	0	2	0	0	0	0	0	0	0	0	0	0	0	0	0	0	0	0	0	0	0	0	0	0	0	0
denovo1497	Bacteria; Firmicutes; Bacilli; Lactobacillales; Lactobacillaceae; Lactobacillus; Lactobacillus fermentum	0	0	0	0	0	0	0	0	0	0	0	0	0	0	0	0	0	1	0	0	0	0	0	0	0	0	0	0	0	0	0	0	0	0	0	0	0	0	0	0	0	0	0	0	0	0	0	0
denovo1496	Unassigned	0	0	0	0	0	0	0	0	0	0	0	0	0	0	0	0	0	1	0	0	0	0	0	0	0	0	0	0	0	0	0	0	0	0	0	0	0	0	0	0	0	0	0	0	0	0	0	0
denovo1495	Bacteria; Firmicutes; Clostridia; Clostridiales; Clostridiaceae; Clostridium	0	0	0	0	0	0	0	0	0	0	0	0	0	0	0	0	0	1	0	0	0	0	2	1	0	0	0	0	0	0	0	0	0	0	0	0	0	0	0	0	0	0	0	0	0	0	0	0
denovo1494	Unassigned	0	0	0	0	0	0	0	0	0	0	0	0	0	0	0	0	0	0	0	0	0	0	0	1	0	0	0	0	0	0	0	0	0	0	0	0	0	0	0	0	0	0	0	0	0	0	0	0
denovo378	Bacteria; Firmicutes; Clostridia; Clostridiales; Lachnospiraceae	1	0	0	6	0	1	0	0	1	0	1	0	0	0	0	1	0	0	0	0	0	0	0	0	0	0	0	0	0	0	0	0	0	0	1	1	0	0	0	0	0	0	0	0	0	0	0	0
denovo1302	Bacteria; Firmicutes; Bacilli; Lactobacillales; Lactobacillaceae; Lactobacillus; Lactobacillus reuteri	0	0	0	0	0	0	0	0	0	0	0	0	0	0	0	0	1	23	18	16	0	0	33	18	42	6	2	0	0	0	0	39	23	29	0	0	0	4	23	0	0	41	16	0	32	57	51	0
denovo1301	Bacteria; Firmicutes; Clostridia; Clostridiales; Lachnospiraceae; Blautia; [Ruminococcus] torques L2-14	0	0	0	0	0	0	0	0	0	0	0	0	0	0	0	0	1	1	0	1	0	0	1	0	3	1	0	0	0	0	0	0	0	1	0	1	2	3	0	0	0	2	0	0	1	0	0	0
denovo1300	Bacteria; Firmicutes; Clostridia; Clostridiales; Clostridiaceae; Tindallia	0	0	0	0	0	0	0	0	0	0	0	0	0	0	0	0	0	0	0	1	0	0	0	0	0	0	0	0	0	0	0	0	0	0	0	0	0	0	0	0	0	1	0	0	0	0	0	0
denovo1307	Bacteria; Firmicutes; Bacilli; Lactobacillales; Lactobacillaceae; Lactobacillus; Lactobacillus secaliphilus	0	0	0	0	0	0	0	0	0	0	0	0	0	0	0	0	0	0	0	0	0	0	0	0	0	0	0	0	0	0	0	0	0	0	0	0	0	0	0	0	0	1	0	0	0	0	0	0
denovo1306	Unassigned	0	0	0	0	0	0	0	0	0	0	0	0	0	0	0	0	0	0	0	0	0	0	0	0	0	0	0	0	0	0	0	0	0	0	0	0	0	0	0	0	0	1	0	0	0	0	0	0
denovo1305	Bacteria; Firmicutes; Bacilli; Lactobacillales; Lactobacillaceae; Lactobacillus; Lactobacillus pontis	0	0	0	0	0	0	0	0	0	0	0	0	0	0	0	0	0	0	0	0	0	0	0	0	0	0	0	0	0	0	0	0	1	0	0	0	0	0	0	0	0	1	0	0	0	0	0	0
denovo1304	Bacteria; Firmicutes; Clostridia; Clostridiales; Clostridiaceae; Clostridium	0	0	0	0	0	0	0	0	0	0	0	0	0	0	0	0	3	1	1	1	0	0	1	1	3	0	1	0	0	0	0	2	0	0	2	3	3	2	4	0	0	3	0	0	2	2	3	0
denovo370	Unassigned	0	0	0	0	0	0	1	0	0	0	0	0	0	0	0	0	0	0	0	0	0	0	0	0	0	0	0	0	0	0	0	0	0	0	0	0	0	0	0	0	0	0	0	0	0	0	0	0
denovo371	Unassigned	0	0	0	0	0	0	1	0	0	0	0	0	0	0	0	0	0	0	0	0	0	0	0	0	0	0	0	0	0	0	0	0	0	0	0	0	0	0	0	0	0	0	0	0	0	0	0	0
denovo372	Unassigned	0	0	0	0	0	0	1	0	0	0	0	0	0	0	0	0	0	0	0	0	0	0	0	0	0	0	0	0	0	0	0	0	0	0	0	0	0	0	0	0	0	0	0	0	0	0	0	0
denovo1308	Bacteria; Firmicutes; Bacilli; Lactobacillales; Lactobacillaceae; Lactobacillus; Lactobacillus intestinalis	0	0	0	0	0	0	0	0	0	0	0	0	0	0	0	0	0	1	0	1	0	0	0	1	0	0	0	0	0	0	0	0	0	0	1	1	1	0	0	0	0	1	0	0	0	1	0	0
denovo374	Bacteria; Firmicutes; Clostridia; Clostridiales; UNDEFINED; Flavonifractor; Flavonifractor plautii	0	0	1	0	0	0	1	2	1	0	0	2	3	0	1	0	0	0	0	0	0	0	0	0	0	0	0	0	0	0	0	0	0	0	0	0	0	0	0	0	0	0	0	0	0	0	0	0
denovo375	Bacteria; Actinobacteria; Coriobacteriia; Eggerthellales; Eggerthellaceae; Adlercreutzia; Adlercreutzia equolifaciens	0	0	0	0	0	0	0	0	0	0	0	0	0	0	0	1	0	0	0	0	0	0	0	0	0	0	0	0	0	0	0	0	0	0	0	0	0	0	0	0	0	0	0	0	0	0	0	0
denovo376	Bacteria; Firmicutes; Clostridia; Clostridiales; Ruminococcaceae; Anaerotruncus; Anaerotruncus colihominis	0	2	2	1	0	0	1	0	0	0	0	1	0	0	0	2	0	0	0	0	0	0	0	0	0	0	0	0	0	0	0	0	0	0	0	0	0	0	0	0	0	0	0	0	1	0	0	0
denovo377	Unassigned	1	2	0	0	0	4	0	3	0	0	0	2	0	0	0	1	0	0	0	0	0	0	0	0	0	0	0	0	0	0	0	0	3	0	1	0	0	0	0	0	0	0	0	0	0	0	0	0
denovo550	Bacteria; Firmicutes; Clostridia; Clostridiales; Lachnospiraceae; Blautia; Blautia schinkii	0	0	0	0	0	0	0	0	0	0	0	0	0	0	0	0	0	0	0	1	1	0	0	2	1	0	2	1	0	3	2	0	0	0	0	0	0	1	0	0	1	0	0	0	0	0	0	0
denovo551	Bacteria; Firmicutes; Bacilli; Lactobacillales; Enterococcaceae; Enterococcus; Enterococcus faecalis	0	1	0	0	0	0	0	0	0	0	1	0	0	0	0	0	0	1	0	0	0	0	0	0	2	0	0	1	0	0	0	0	0	0	0	0	0	0	0	1	0	0	0	1	0	0	0	0
denovo552	Bacteria; Firmicutes; Negativicutes; Selenomonadales; Acidaminococcaceae; Phascolarctobacterium; Phascolarctobacterium faecium	0	0	0	0	0	0	0	0	0	0	0	0	0	0	0	0	0	0	0	0	0	0	0	0	0	0	0	1	0	0	0	0	0	0	0	0	0	0	0	0	0	0	0	0	0	0	0	0
denovo553	Bacteria; Firmicutes; Clostridia; Clostridiales; Clostridiaceae; Clostridium	0	0	0	0	0	0	0	0	0	0	0	0	0	0	0	0	0	0	0	0	0	0	0	0	0	0	0	1	0	0	0	0	0	0	0	0	0	0	0	0	0	0	0	0	0	0	0	0
denovo554	Bacteria; Firmicutes; Clostridia; Clostridiales; Clostridiaceae; Clostridium	0	0	0	0	0	1	0	0	3	1	1	2	0	0	2	0	0	0	0	0	2	0	0	0	0	0	2	1	0	1	0	0	0	0	0	0	0	0	0	1	1	0	0	2	0	0	0	1
denovo555	Unassigned	0	0	0	0	0	0	0	0	0	0	0	0	0	0	0	0	0	0	0	0	0	0	0	0	0	0	0	1	0	0	0	0	0	0	0	0	0	0	0	0	0	0	0	0	0	0	0	0
denovo556	Bacteria; Firmicutes; Clostridia; Clostridiales; Lachnospiraceae; Ruminococcus	0	0	1	1	0	1	0	0	1	2	0	0	0	0	0	0	0	0	0	0	0	0	0	0	0	0	0	2	0	1	1	0	0	0	0	0	0	0	0	1	0	0	0	1	0	0	0	0
denovo557	Unassigned	0	0	0	0	0	0	0	0	0	0	0	0	0	0	0	0	0	0	0	0	0	0	0	0	0	0	0	1	0	0	0	0	0	0	0	0	0	0	0	0	0	0	0	0	0	1	0	0
denovo558	Bacteria; Firmicutes; Clostridia; Clostridiales; Lachnospiraceae; Ruminococcus	0	0	0	0	0	0	0	0	0	0	0	0	0	0	0	0	0	0	0	0	0	0	0	0	0	0	0	2	0	1	1	0	0	0	0	0	0	0	0	0	0	0	0	0	0	0	0	0
denovo559	Unassigned	0	0	0	0	0	0	0	0	0	0	0	0	0	0	0	0	0	0	0	0	0	0	0	0	0	0	0	1	0	0	0	0	0	0	0	0	0	0	0	0	0	0	0	0	0	0	0	0
denovo158	Bacteria; Bacteroidetes; Bacteroidia; Bacteroidales; Bacteroidaceae; Bacteroides	2	1	9	1	1	3	0	5	8	0	3	8	6	6	0	1	0	0	0	0	0	0	0	0	0	0	0	0	0	0	0	0	0	0	0	0	0	0	0	0	0	0	0	0	0	1	0	0
denovo159	Unassigned	3	19	4	4	3	1	3	9	3	1	9	3	9	5	9	3	0	1	0	3	2	0	0	10	4	10	3	4	3	1	1	1	1	0	1	1	2	0	1	0	0	6	0	0	1	1	0	0
denovo154	Bacteria; Actinobacteria; Actinobacteria; Bifidobacteriales; Bifidobacteriaceae; Bifidobacterium; Bifidobacterium bifidum	0	0	0	0	0	0	0	0	0	0	0	0	0	0	0	0	0	0	0	0	0	0	0	0	0	0	0	0	0	0	0	0	4	3	2	3	0	0	2	1	3	6	3	5	1	5	1	5
denovo155	Bacteria; Firmicutes; Clostridia; Clostridiales; Lachnospiraceae; Lachnoclostridium	0	3	11	1	2	8	0	4	10	0	2	0	0	1	1	0	1	0	0	0	0	0	0	0	0	14	9	1	0	0	0	0	0	0	1	0	1	0	1	0	1	0	0	2	0	0	0	0
denovo156	Bacteria; Firmicutes; Clostridia; Clostridiales; UNDEFINED; Flavonifractor; Flavonifractor plautii	1	3	0	1	1	0	0	8	6	9	5	6	5	5	5	4	2	0	0	2	6	3	5	1	2	8	13	2	3	5	4	1	1	0	1	0	1	0	5	1	2	1	3	4	3	1	2	3
denovo157	Bacteria; Firmicutes; Clostridia; Clostridiales; Oscillospiraceae; Oscillibacter; Oscillibacter valericigenes	0	0	0	0	0	0	0	1	0	0	0	0	0	1	0	0	0	0	0	1	5	1	0	1	0	7	9	4	0	2	8	8	0	0	0	0	0	0	0	0	0	2	0	3	0	1	32	0
denovo150	Bacteria; Actinobacteria; Coriobacteriia; Eggerthellales; Eggerthellaceae; Gordonibacter; Gordonibacter pamelaeae 7-10-1-b	2	2	7	7	3	6	0	7	0	0	0	0	17	0	2	0	1	7	2	7	0	1	0	0	0	0	0	0	0	0	0	0	4	4	19	5	3	0	0	1	0	11	0	0	1	0	1	1
denovo151	Bacteria; Actinobacteria; Coriobacteriia; Eggerthellales; Eggerthellaceae; Gordonibacter; Gordonibacter pamelaeae 7-10-1-b	0	0	2	0	2	0	4	3	3	0	1	3	1	1	2	6	0	0	0	0	1	0	8	0	1	0	0	0	1	2	0	0	0	1	0	0	0	0	0	0	0	1	0	1	1	6	0	0
denovo152	Bacteria; Firmicutes; Clostridia; Clostridiales; Clostridiaceae; Clostridium; Clostridium sp. SY8519	0	0	0	0	0	7	0	0	0	0	0	0	0	0	0	0	0	0	0	0	0	0	0	0	3	0	0	0	0	0	0	0	0	6	25	0	2	61	0	0	0	0	1	0	0	0	0	0
denovo153	Bacteria; Firmicutes; Clostridia; Clostridiales; Clostridiaceae; Clostridium	1	1	8	11	0	0	8	6	8	5	0	8	0	1	1	3	0	1	1	1	2	3	0	0	2	0	1	0	0	0	2	0	0	2	3	1	0	0	2	1	1	0	1	0	1	1	1	0
denovo478	Bacteria; Firmicutes; Clostridia; Clostridiales; Ruminococcaceae	0	0	1	0	0	0	0	1	0	0	0	0	0	0	0	0	0	0	0	0	0	0	0	0	0	0	0	0	0	0	0	0	0	0	0	0	0	0	0	0	0	0	0	0	0	0	0	0
denovo792	Bacteria; Firmicutes; Clostridia; Clostridiales; Ruminococcaceae; Ruminiclostridium; [Clostridium] clariflavum	0	0	0	1	0	0	0	0	1	0	0	1	0	0	1	0	0	0	0	0	0	0	0	0	0	0	0	0	0	0	0	0	0	0	0	0	0	0	0	0	0	0	0	0	0	0	0	0
denovo793	Bacteria; Firmicutes; Clostridia; Clostridiales; Eubacteriaceae; Eubacterium; Eubacterium ramulus	0	0	0	0	0	0	0	0	0	0	0	1	0	0	0	0	0	0	0	0	0	0	0	0	0	1	0	0	0	0	0	0	0	1	0	0	0	0	0	0	0	1	0	0	0	0	0	0
denovo790	Bacteria; Firmicutes; Clostridia; Clostridiales; Lachnospiraceae; Lachnoclostridium	0	0	0	1	1	0	0	0	2	0	0	1	0	0	0	0	0	0	0	0	0	0	0	0	0	0	0	0	0	0	0	0	0	0	1	0	0	0	0	0	1	0	1	0	1	0	0	0
denovo791	Bacteria; Firmicutes; Clostridia; Clostridiales; Clostridiaceae; Clostridium	0	1	0	1	0	2	0	0	2	3	0	1	0	0	1	0	0	0	0	0	0	0	0	1	0	0	0	0	0	0	0	0	0	0	1	1	1	0	0	0	0	0	0	1	0	1	0	0
denovo796	Bacteria; Firmicutes; Clostridia; Clostridiales; Ruminococcaceae	0	0	0	0	0	0	0	1	0	0	0	2	0	0	0	0	0	0	0	0	0	0	0	2	0	1	0	0	0	0	0	0	0	0	0	0	0	0	0	0	0	0	0	0	0	0	0	0
denovo797	Bacteria; Firmicutes; Bacilli; Lactobacillales; Lactobacillaceae; Lactobacillus	0	0	0	0	0	0	0	0	0	0	0	1	0	0	0	0	0	0	0	0	0	0	0	0	0	0	0	0	0	0	0	0	0	0	0	0	0	0	0	0	0	0	0	0	0	0	0	0
denovo794	Bacteria; Firmicutes; Bacilli; Lactobacillales; Lactobacillaceae; Lactobacillus	0	0	0	1	1	1	0	0	0	0	0	0	0	1	0	0	0	1	2	0	0	0	1	3	0	0	0	0	0	0	0	1	0	0	1	0	0	0	0	1	0	1	0	0	0	1	0	0
denovo795	Bacteria; Proteobacteria; Betaproteobacteria; Burkholderiales; Sutterellaceae; Parasutterella; Parasutterella excrementihominis	0	0	0	0	0	0	0	0	0	0	0	1	0	0	0	0	0	0	0	0	0	0	0	0	0	0	0	0	0	0	0	0	0	0	0	0	0	0	0	0	0	0	0	0	0	0	0	0
denovo798	Unassigned	0	0	0	0	0	0	0	0	0	0	0	1	0	0	0	0	0	0	0	0	0	0	0	0	0	0	0	0	0	0	0	0	0	0	0	0	0	0	0	0	0	0	0	0	0	0	0	0
denovo799	Bacteria; Firmicutes; Erysipelotrichia; Erysipelotrichales; Erysipelotrichaceae; Catenibacterium; Catenibacterium mitsuokai	0	0	0	0	0	0	0	0	0	0	0	1	0	0	0	0	0	0	0	0	0	0	0	0	0	0	0	0	0	0	0	0	0	0	0	0	0	0	0	0	0	0	0	0	0	0	0	0
denovo978	Unassigned	0	0	0	0	0	0	0	0	0	0	0	0	1	0	0	0	0	0	0	0	0	0	0	0	0	0	0	0	0	0	0	0	0	0	0	0	0	0	0	0	0	0	0	0	0	0	0	0
denovo979	Bacteria; Firmicutes; Bacilli; Lactobacillales; Lactobacillaceae; Lactobacillus; Lactobacillus reuteri	0	0	0	0	0	0	0	0	0	0	0	0	1	0	0	0	0	0	0	0	0	0	0	0	0	0	0	0	0	0	0	0	0	0	0	0	0	0	0	0	0	0	0	0	0	0	0	0
denovo976	Unassigned	0	0	0	0	0	0	0	0	0	0	0	0	1	0	0	0	0	0	0	0	0	0	0	0	0	0	0	0	0	0	0	0	0	0	0	0	0	0	0	0	0	0	0	0	0	0	0	0
denovo977	Unassigned	0	0	0	0	0	0	0	0	0	1	0	0	1	0	0	0	0	0	0	0	0	0	0	0	0	0	0	0	0	0	0	0	0	0	0	0	0	0	0	0	0	0	0	0	0	0	0	0
denovo974	Bacteria; Firmicutes; Bacilli; Lactobacillales; Lactobacillaceae; Lactobacillus	0	0	0	0	0	0	0	0	0	0	0	0	1	0	0	0	0	0	0	0	0	0	0	0	0	0	0	0	0	0	0	0	0	0	0	0	0	0	0	0	0	0	0	0	0	0	0	0
denovo975	Unassigned	0	0	0	0	0	0	0	0	0	0	0	0	1	0	0	0	0	0	0	0	0	0	0	0	0	0	0	0	0	0	0	0	0	0	0	0	0	0	0	0	0	0	0	0	0	0	0	0
denovo972	Unassigned	0	0	0	0	0	0	0	0	0	0	0	0	1	0	0	0	0	0	0	0	0	0	0	0	0	0	0	0	0	0	0	0	0	0	0	0	0	0	0	0	0	0	0	0	0	0	0	0
denovo973	Bacteria; Bacteroidetes; Bacteroidia; Bacteroidales; Porphyromonadaceae; Parabacteroides; Parabacteroides distasonis	0	0	0	0	0	0	0	0	0	0	0	0	1	0	0	0	0	0	0	0	0	0	0	0	0	0	0	0	0	0	0	0	0	0	0	0	0	0	0	0	0	0	0	0	0	0	0	0
denovo970	Bacteria; Firmicutes; Clostridia; Clostridiales; Lachnospiraceae; Lachnoclostridium; [Clostridium] scindens	0	0	0	0	0	0	0	0	1	0	0	0	0	1	0	0	0	0	0	0	0	0	0	0	0	0	0	0	0	0	0	0	0	0	0	0	0	0	0	0	0	0	0	0	0	0	0	0
denovo971	Unassigned	0	0	0	0	0	0	0	0	0	0	0	0	0	1	0	0	0	0	0	0	0	0	0	0	0	0	0	0	0	0	0	0	0	0	0	0	0	0	0	0	0	0	0	0	0	0	0	0
denovo329	Bacteria; Firmicutes; Clostridia; Clostridiales; Clostridiaceae; Clostridium; Clostridium sp. BPY5	0	0	0	0	0	0	1	0	0	0	0	0	0	0	0	0	0	0	0	0	0	0	0	0	0	0	0	0	0	0	0	0	0	0	0	0	0	0	1	0	0	0	0	0	0	0	0	0
denovo1158	Unassigned	0	0	0	0	0	0	0	0	0	7	0	0	0	0	0	0	0	0	0	0	0	0	3	0	0	0	0	0	0	0	0	0	0	0	0	0	0	0	0	1	0	2	0	2	1	4	0	0
denovo1159	Unassigned	0	0	0	0	0	0	0	0	0	1	0	0	0	0	0	0	0	0	0	0	0	0	0	0	0	0	0	0	0	0	0	0	0	0	0	0	0	0	0	0	0	0	0	0	0	0	0	0
denovo1156	Bacteria; Firmicutes; Clostridia; Clostridiales; Clostridiaceae	0	0	0	0	0	0	0	0	0	2	0	0	0	0	0	0	0	0	0	0	0	0	0	0	0	0	0	0	0	0	0	0	0	0	0	1	0	0	1	0	0	0	1	0	0	0	0	0
denovo1157	Unassigned	0	0	0	0	0	0	0	0	0	1	0	0	0	0	0	0	0	0	0	0	0	0	0	0	0	0	0	0	0	0	0	0	0	0	0	0	0	0	0	0	0	0	0	0	0	0	0	0
denovo1154	Unassigned	0	0	0	0	0	0	0	0	0	1	0	0	0	0	0	0	0	0	0	0	0	0	0	0	0	1	0	0	0	0	0	0	0	0	0	0	0	0	0	0	0	0	0	0	0	0	0	0
denovo1155	Unassigned	0	0	0	0	0	0	0	0	0	1	0	0	0	0	0	0	0	0	0	0	0	0	0	0	0	0	0	0	0	0	0	0	0	0	0	0	0	0	0	0	0	0	0	0	0	0	0	0
denovo1152	Bacteria; Firmicutes; Clostridia; Clostridiales	0	0	1	0	0	0	0	0	0	0	0	0	0	0	0	0	0	0	0	0	0	0	0	1	0	1	0	0	0	0	0	0	0	0	1	0	1	0	1	0	0	0	0	0	0	0	0	0
denovo1153	Unassigned	0	0	0	1	0	0	0	0	0	3	0	0	0	0	0	0	0	0	1	0	0	0	17	0	0	1	1	0	0	0	0	0	0	8	7	1	0	0	1	0	0	0	0	0	1	0	0	0
denovo1150	Bacteria; Firmicutes; Clostridia; Clostridiales; Clostridiaceae; Anaerosporobacter; Anaerosporobacter mobilis	0	0	0	0	0	0	0	0	0	2	0	0	0	0	0	0	0	0	0	0	0	0	1	0	0	1	1	0	0	0	0	0	0	0	0	0	0	0	0	0	0	0	0	0	0	0	0	0
denovo1151	Unassigned	0	0	0	0	0	0	0	0	0	1	0	0	0	0	0	0	0	0	0	0	0	0	0	0	0	0	0	0	0	0	0	0	0	0	0	0	0	0	0	0	0	0	0	0	0	0	0	0
denovo27	Bacteria; Firmicutes; Erysipelotrichia; Erysipelotrichales; Erysipelotrichaceae	0	0	0	7	0	11	38	22	172	39	5	36	0	35	1	3	0	0	63	0	23	32	39	60	0	1	1	5	10	62	85	42	1	35	158	79	2	77	0	0	145	4	3	29	37	8	26	50
denovo26	Bacteria; Firmicutes; Clostridia; Clostridiales; Clostridiaceae; Clostridium	24	2	5	62	62	5	31	71	10	34	24	44	30	21	30	27	126	7	16	2	5	6	78	104	31	36	61	156	15	11	4	13	6	37	15	36	52	32	31	9	18	23	34	78	18	51	6	5
denovo25	Bacteria; Firmicutes; Clostridia; Clostridiales; Ruminococcaceae; Ruminococcus; Ruminococcus flavefaciens	0	0	0	22	0	0	0	109	3	1	184	12	0	14	84	0	0	0	39	95	55	41	11	5	39	16	10	45	61	53	37	41	0	0	20	97	0	7	0	3	62	20	36	46	1	0	3	20
denovo24	Bacteria; Firmicutes; Clostridia; Clostridiales; Clostridiaceae; Clostridium	109	120	154	148	6	610	4	34	21	39	72	20	66	81	11	6	34	50	9	8	3	1	8	3	12	53	38	4	0	0	0	0	36	42	4	2	141	1	61	33	2	4	0	6	5	16	1	1
denovo23	Bacteria; Firmicutes; Clostridia; Clostridiales; Clostridiaceae; Clostridium	0	74	2	89	466	132	1	35	2	1	2	22	1	2	8	75	13	1	0	117	23	275	72	203	14	32	44	25	238	0	4	0	6	8	8	89	42	52	12	13	0	118	9	17	2	6	1	3
denovo22	Bacteria; Firmicutes; Clostridia; Clostridiales; Ruminococcaceae; Acetivibrio; Acetivibrio cellulolyticus	55	111	98	135	90	26	43	14	36	46	45	139	16	23	96	78	11	27	3	8	4	3	8	30	3	6	7	6	20	0	3	3	21	71	129	39	39	8	9	12	2	19	1	14	22	58	3	3
denovo21	Bacteria; Proteobacteria; Deltaproteobacteria; Desulfovibrionales; Desulfovibrionaceae; Desulfovibrio	12	12	149	64	34	35	25	36	36	25	30	46	46	16	14	11	18	18	6	7	3	8	23	15	8	44	40	34	16	12	2	5	9	2	6	11	27	1	15	9	21	14	19	34	14	28	5	9
denovo20	Bacteria; Firmicutes; Negativicutes; Selenomonadales; Acidaminococcaceae; Phascolarctobacterium; Phascolarctobacterium faecium	0	1	0	0	0	2	0	0	80	1	2	2	0	0	0	50	0	17	43	37	94	172	35	0	13	19	16	176	0	10	67	11	0	2	2	0	0	181	128	114	193	0	16	0	0	9	4	24
denovo29	Bacteria; Firmicutes; Clostridia; Clostridiales; Lachnospiraceae; Lachnoclostridium; [Clostridium] oroticum	7	6	0	27	0	6	19	7	31	17	1	13	0	11	8	7	45	11	21	62	32	53	9	6	3	8	12	22	9	71	9	15	14	8	52	36	9	38	25	17	6	9	22	5	4	1	2	5
denovo28	Bacteria; Proteobacteria; Betaproteobacteria; Burkholderiales; Sutterellaceae; Parasutterella; Parasutterella excrementihominis	23	5	9	8	12	3	24	38	57	12	47	20	33	34	34	28	12	1	2	17	32	8	11	9	2	33	38	44	18	14	30	11	16	3	7	3	6	6	27	15	31	9	22	35	4	17	11	28
denovo1578	Bacteria; Firmicutes; Clostridia; Clostridiales; UNDEFINED; Flavonifractor; Flavonifractor plautii	0	0	0	0	0	0	0	0	0	0	0	0	0	0	0	0	0	0	0	0	0	0	0	0	0	1	0	0	0	0	0	0	0	0	0	0	0	0	0	0	0	0	0	0	0	0	0	0
denovo1579	Unassigned	0	0	0	0	0	0	0	0	0	0	0	0	0	0	0	0	0	0	0	0	0	0	0	0	0	1	0	0	0	0	0	0	0	0	0	0	0	0	0	0	0	0	0	0	0	0	0	0
denovo1574	Unassigned	0	0	0	0	0	0	0	0	0	0	0	0	0	0	0	0	0	0	0	0	0	0	0	0	0	1	0	0	0	0	0	0	0	0	0	0	0	0	0	0	0	0	0	0	0	0	0	0
denovo1575	Unassigned	0	0	0	0	0	0	0	0	0	0	0	0	0	0	0	0	3	0	0	0	0	0	4	0	0	1	0	0	0	0	0	0	0	0	0	0	0	0	0	0	0	0	0	0	2	1	1	0
denovo1576	Bacteria; Firmicutes; Clostridia; Clostridiales; Ruminococcaceae	0	0	0	0	0	0	0	0	0	0	0	0	0	0	0	0	0	0	0	0	0	0	0	0	0	1	0	0	0	0	0	0	0	0	0	0	0	0	0	0	0	0	0	0	0	0	0	0
denovo1577	Bacteria; Firmicutes; Clostridia; Clostridiales	0	0	0	0	0	0	0	0	0	0	0	0	0	0	0	0	0	0	0	0	0	0	0	0	0	1	0	0	0	0	0	0	0	0	0	0	0	0	0	0	0	0	0	0	0	0	0	0
denovo1570	Bacteria; Firmicutes; Clostridia; Clostridiales; Lachnospiraceae; Lachnoclostridium	0	0	0	0	0	0	0	0	0	0	0	0	0	0	0	0	0	0	0	0	0	0	0	0	0	1	0	0	0	0	0	0	0	0	0	0	0	0	0	0	0	0	0	0	0	0	0	0
denovo1571	Bacteria; Firmicutes; Clostridia; Clostridiales; Clostridiaceae; Clostridium; Clostridium sp. 826	0	0	0	0	0	0	0	0	0	0	0	0	0	0	0	0	0	0	0	0	0	0	0	0	0	1	0	0	0	0	0	0	0	0	0	0	0	0	0	0	0	0	0	0	0	0	0	0
denovo1572	Bacteria; Firmicutes; Clostridia; Clostridiales; Oscillospiraceae; Oscillibacter; Oscillibacter valericigenes Sjm18-20	0	0	0	0	0	0	0	0	0	0	0	0	0	0	0	0	0	0	0	0	0	0	0	0	0	1	0	0	0	0	0	0	0	0	0	0	0	0	0	0	0	0	0	0	0	0	0	0
denovo1573	Bacteria; Firmicutes; Clostridia; Clostridiales; Clostridiaceae; Clostridium	0	0	0	0	0	0	0	0	0	0	0	0	0	0	0	0	0	0	0	0	0	0	0	0	0	1	0	0	0	0	0	0	0	0	0	0	0	0	0	0	0	0	0	0	0	0	1	0
denovo1466	Bacteria; Firmicutes; Erysipelotrichia; Erysipelotrichales; Erysipelotrichaceae; Faecalitalea; Faecalitalea cylindroides	0	0	0	0	0	0	0	0	0	0	0	0	0	0	0	0	0	0	0	0	0	0	0	0	1	0	0	0	0	0	0	0	0	0	0	0	0	0	0	0	0	0	0	0	0	0	0	0
denovo1467	Unassigned	0	0	0	0	0	0	0	0	0	0	0	0	0	0	0	0	0	0	0	0	0	0	0	0	1	0	0	0	0	0	0	1	0	0	0	0	0	0	0	0	0	0	0	0	0	0	0	0
denovo1464	Unassigned	0	0	0	0	0	0	0	0	0	0	0	0	0	0	0	0	0	0	0	0	0	0	0	0	1	3	0	0	0	0	0	0	0	0	0	0	0	0	0	0	0	0	0	0	0	0	0	0
denovo1465	Unassigned	0	0	0	0	0	0	0	0	0	0	0	0	0	0	0	0	0	0	0	0	0	0	0	0	1	0	0	0	0	0	0	0	0	0	0	0	0	0	0	0	0	0	0	0	0	0	0	0
denovo1462	Unassigned	0	0	0	0	0	0	0	0	0	0	0	0	0	0	0	0	0	0	0	0	0	0	0	0	1	0	0	0	0	0	0	0	0	0	0	0	0	0	0	0	0	0	0	0	0	0	1	0
denovo1463	Bacteria; Firmicutes; Clostridia; Clostridiales; Lachnospiraceae; Blautia	0	0	0	0	0	0	0	0	0	0	0	0	0	0	0	0	0	0	0	1	0	0	0	0	3	2	0	0	0	0	0	0	0	0	0	0	0	0	0	0	0	0	0	0	0	0	0	0
denovo1460	Unassigned	0	0	0	0	0	0	0	0	0	0	0	0	0	0	0	0	0	0	0	0	0	0	0	0	1	0	0	0	0	0	0	1	0	0	0	0	0	0	0	0	0	0	0	0	0	0	0	0
denovo1461	Bacteria; Firmicutes; Clostridia; Clostridiales; Clostridiaceae; Clostridium	0	0	0	0	0	0	0	0	0	0	0	0	0	0	0	0	0	0	0	0	0	0	0	0	1	0	0	0	0	0	0	0	0	0	0	0	0	0	0	0	0	0	0	0	0	0	0	0
denovo1541	Unassigned	0	0	0	0	0	0	0	0	0	0	0	0	0	0	0	0	0	0	0	0	0	0	0	0	0	0	1	0	0	0	0	0	0	0	0	0	0	0	0	0	0	0	0	0	0	0	0	0
denovo1540	Unassigned	0	0	0	0	0	0	0	0	0	0	0	0	0	0	0	0	0	0	0	0	0	0	0	0	0	0	1	0	0	0	0	0	0	0	0	0	0	0	0	0	0	0	0	0	0	0	0	0
denovo1543	Unassigned	0	0	0	0	0	0	0	0	0	0	0	0	0	0	0	0	0	0	0	1	0	0	0	0	0	0	0	0	0	0	0	0	0	0	0	0	0	0	0	0	0	0	0	0	0	0	0	0
denovo1376	Unassigned	0	0	0	0	0	0	0	0	0	0	0	0	0	0	0	0	0	0	0	0	0	0	0	0	0	0	0	0	0	0	0	0	0	0	0	0	0	0	1	0	0	0	0	0	0	0	0	0
denovo1377	Bacteria; Firmicutes; Clostridia; Clostridiales; Lachnospiraceae; Lachnoclostridium; [Clostridium] hylemonae	0	0	0	0	0	0	0	0	0	0	0	0	0	0	0	0	0	0	0	0	0	0	0	0	0	0	0	0	0	0	0	0	0	0	0	0	0	0	1	0	0	0	0	0	0	0	0	0
denovo1374	Unassigned	0	0	0	0	0	0	0	0	0	0	0	0	0	0	0	0	0	0	0	0	0	0	0	0	0	0	0	0	0	0	0	0	0	0	0	0	0	0	1	0	0	0	0	0	0	0	0	0
denovo1014	Unassigned	0	0	0	0	0	0	0	0	1	0	0	0	0	0	0	0	0	0	0	0	0	0	0	0	0	0	0	0	0	0	0	0	0	0	0	0	0	0	0	0	0	0	0	0	0	0	0	0
denovo1372	Bacteria; Firmicutes; Clostridia; Clostridiales; Lachnospiraceae; Blautia; Blautia schinkii	0	0	0	0	0	0	0	0	0	0	0	0	0	0	0	0	1	0	6	2	0	0	1	1	0	0	0	0	0	0	0	3	0	0	0	0	0	9	2	0	0	0	0	0	0	0	2	0
denovo1373	Unassigned	0	0	0	0	0	0	0	0	0	0	0	0	0	0	0	0	0	0	0	0	0	0	0	0	0	0	0	0	0	0	0	0	0	0	0	0	0	0	1	0	0	0	0	0	0	0	0	0
denovo1370	Bacteria; Firmicutes; Bacilli; Lactobacillales; Lactobacillaceae; Lactobacillus; Lactobacillus johnsonii	0	0	0	0	0	0	0	0	0	0	0	0	0	0	0	0	0	0	1	0	0	0	0	0	0	0	0	0	0	0	0	3	0	0	0	0	0	0	2	0	0	0	0	0	0	2	0	0
denovo1371	Bacteria; Firmicutes; Clostridia; Clostridiales; Clostridiaceae; Clostridium	0	0	0	0	0	0	0	0	0	0	0	0	0	0	0	0	0	0	0	0	0	0	0	0	0	0	0	0	0	0	0	0	0	0	0	0	0	0	1	0	0	0	0	0	0	0	0	0
denovo305	Bacteria; Firmicutes; Clostridia; Clostridiales; Lachnospiraceae; Lachnoclostridium; [Clostridium] scindens	0	1	0	2	0	5	0	0	0	0	0	0	0	0	0	0	0	0	0	0	1	0	0	0	0	0	0	0	0	0	0	0	0	0	0	0	2	0	0	0	0	0	0	0	0	0	1	0
denovo1013	Bacteria; Firmicutes; Clostridia; Clostridiales; Clostridiaceae; Clostridium	0	0	0	0	0	0	0	0	2	0	0	0	0	0	0	0	0	0	0	0	0	0	0	0	0	0	0	0	0	0	0	0	0	0	0	0	0	0	0	0	0	0	0	0	0	0	0	0
denovo307	Bacteria; Firmicutes; Clostridia; Clostridiales; Lachnospiraceae	0	0	0	14	3	1	0	1	7	0	0	0	0	0	1	0	0	0	0	0	0	0	0	0	0	0	0	0	0	0	0	0	0	0	0	0	0	0	0	0	0	0	0	0	0	1	0	0
denovo306	Bacteria; Firmicutes; Clostridia; Clostridiales; Clostridiaceae; Clostridium	0	0	0	0	0	0	0	0	1	0	0	0	0	1	0	1	3	0	5	0	1	1	0	0	0	1	1	0	0	1	5	2	0	0	1	2	0	0	0	0	1	0	2	0	0	0	0	1
denovo301	Unassigned	0	0	1	0	0	0	0	0	0	0	0	0	3	0	0	0	0	0	0	1	0	0	0	0	0	0	0	0	0	0	0	0	0	0	0	1	0	0	0	0	0	0	0	0	0	0	0	0
denovo300	Bacteria; Firmicutes; Clostridia; Clostridiales; Lachnospiraceae	1	5	1	5	5	6	2	1	6	2	1	3	3	5	2	4	0	0	0	0	1	0	1	0	0	1	2	0	0	0	0	0	0	3	1	2	3	1	0	0	0	0	0	0	2	1	0	0
denovo1378	Unassigned	0	0	0	0	0	0	0	0	0	0	0	0	0	0	0	0	0	0	0	0	0	0	0	0	0	0	0	0	0	0	0	0	0	0	0	0	0	0	1	0	0	0	0	0	0	0	0	0
denovo1379	Unassigned	0	0	0	0	0	0	0	0	0	0	0	0	0	0	0	0	0	0	0	0	0	0	0	0	0	0	0	0	0	0	0	0	0	0	0	0	0	0	1	0	0	0	0	0	0	0	0	0
denovo1547	Unassigned	0	0	0	0	0	0	0	0	0	0	0	0	0	0	0	0	0	0	0	0	0	0	0	0	0	0	1	0	0	0	0	0	0	0	0	0	0	0	0	0	0	0	0	0	0	0	0	0
denovo1546	Bacteria; Firmicutes; Clostridia; Clostridiales; Ruminococcaceae; Ruminiclostridium; [Clostridium] leptum	0	0	0	0	0	0	0	0	0	0	0	0	0	0	0	0	0	0	1	1	0	0	0	0	0	0	0	0	0	0	0	0	0	0	0	0	0	0	0	0	0	0	0	0	0	0	0	0
denovo525	Bacteria; Actinobacteria; Actinobacteria; Bifidobacteriales; Bifidobacteriaceae; Bifidobacterium; Bifidobacterium animalis subsp. animalis	0	0	0	0	0	0	0	0	0	0	0	0	0	0	0	0	0	0	0	0	0	0	0	0	0	0	1	1	0	0	0	0	0	0	0	0	0	0	0	0	0	0	0	0	0	0	0	0
denovo524	Bacteria; Proteobacteria; Alphaproteobacteria; Rhizobiales; Bradyrhizobiaceae; Bosea	0	0	0	0	0	0	0	0	0	0	0	0	0	0	0	0	0	0	0	0	0	0	0	1	0	0	0	1	0	0	0	0	0	0	0	0	0	0	0	0	0	0	0	0	0	0	0	0
denovo527	Unassigned	0	0	0	0	0	0	0	0	0	1	0	0	0	0	0	0	0	0	0	0	0	0	0	0	0	0	0	2	1	0	0	0	0	0	0	0	0	0	0	1	0	1	0	0	0	0	0	0
denovo526	Unassigned	0	0	0	0	0	0	0	0	0	0	0	0	0	0	0	0	0	0	0	0	0	0	0	0	0	0	0	1	0	0	0	0	0	0	0	0	0	0	0	0	0	0	0	0	0	0	0	0
denovo521	Bacteria; Firmicutes; Clostridia; Clostridiales; Lachnospiraceae; Blautia; Blautia obeum	0	0	0	0	0	0	0	0	0	0	0	0	0	0	0	0	0	0	0	0	0	0	0	0	0	0	0	2	0	0	0	0	0	0	0	0	0	0	0	0	0	0	0	0	0	0	0	0
denovo520	Unassigned	0	0	0	0	0	0	0	0	1	0	0	1	0	0	0	0	0	0	0	0	1	0	0	0	0	0	0	1	0	1	1	0	0	0	0	0	0	0	0	0	0	0	0	0	0	0	0	1
denovo523	Bacteria; Firmicutes; Clostridia; Clostridiales; Lachnospiraceae; Dorea; Dorea longicatena	0	0	0	0	0	1	0	0	0	0	1	0	0	0	0	0	0	0	0	0	0	0	0	0	0	0	0	1	0	0	0	0	0	0	0	0	0	0	0	0	0	0	0	0	0	0	0	0
denovo522	Unassigned	0	0	0	0	0	0	0	0	0	1	0	0	0	0	0	0	0	0	0	0	0	0	0	0	0	0	0	2	0	0	0	0	0	0	0	0	0	0	0	0	0	0	0	0	0	0	0	0
denovo529	Unassigned	0	0	0	0	0	0	0	0	0	0	0	0	0	0	0	0	0	0	0	0	0	0	0	0	0	0	1	1	1	0	0	0	0	0	0	0	0	0	0	0	1	1	1	0	0	0	0	0
denovo528	Bacteria; Actinobacteria; Actinobacteria; Bifidobacteriales; Bifidobacteriaceae; Bifidobacterium; Bifidobacterium animalis subsp. lactis AD011	0	0	0	0	0	0	0	0	0	0	0	0	0	0	0	0	0	0	0	0	0	0	0	0	0	0	0	2	0	0	0	0	0	0	0	0	0	0	0	0	0	0	0	0	0	0	0	0
denovo1208	Bacteria; Firmicutes; Clostridia; Clostridiales; Lachnospiraceae; Blautia	0	0	0	0	0	0	0	0	0	0	0	0	0	0	0	0	1	0	0	0	0	0	0	1	0	0	0	0	0	0	0	0	0	0	0	0	0	0	0	1	2	0	0	0	0	0	0	0
denovo104	Bacteria; Firmicutes; Clostridia; Clostridiales; Lachnospiraceae	3	4	3	6	10	2	0	4	3	7	51	4	114	8	0	0	8	21	2	5	0	0	4	0	12	0	0	0	0	18	1	1	24	16	6	1	15	1	1	0	0	0	1	0	0	1	5	0
denovo1202	Unassigned	0	0	0	0	0	0	0	0	0	0	0	0	0	0	0	0	0	0	0	0	0	0	0	1	0	0	0	0	0	0	0	0	0	1	0	1	0	0	7	3	0	0	0	0	0	0	0	0
denovo1203	Bacteria; Firmicutes; Clostridia; Clostridiales; Eubacteriaceae; Eubacterium; Eubacterium ramulus	0	0	0	0	0	0	0	0	0	0	0	0	0	0	0	0	0	0	0	0	0	0	0	0	0	0	1	0	0	0	0	0	0	0	0	0	0	0	1	3	0	0	0	0	0	0	0	0
denovo1200	Bacteria; Firmicutes; Clostridia; Clostridiales; Lachnospiraceae; Lachnoclostridium; [Clostridium] scindens	0	0	0	0	0	0	0	0	0	0	0	0	0	0	0	0	0	0	0	0	0	0	0	0	0	0	0	0	0	0	0	0	0	0	0	0	0	0	0	1	0	0	0	0	0	0	0	0
denovo1201	Unassigned	0	0	0	0	0	0	0	0	0	0	0	0	0	0	0	0	0	0	0	0	0	0	0	0	0	0	0	0	0	0	0	0	0	0	0	0	0	0	0	1	0	0	0	0	0	0	0	0
denovo1206	Bacteria; Firmicutes; Bacilli; Lactobacillales; Lactobacillaceae; Lactobacillus; Lactobacillus intestinalis	0	0	0	0	0	0	0	0	0	0	0	0	0	0	0	0	0	0	2	1	0	0	0	0	0	0	0	0	0	0	0	1	0	0	0	0	0	0	0	0	1	1	0	0	1	0	0	0
denovo1207	Unassigned	0	0	0	0	0	0	0	0	0	0	0	0	0	0	0	0	0	0	0	0	0	0	0	0	0	0	0	0	0	0	0	0	0	0	0	0	0	0	0	0	1	0	0	0	0	0	0	0
denovo1204	Bacteria; Firmicutes; Negativicutes; Selenomonadales; Acidaminococcaceae; Phascolarctobacterium; Phascolarctobacterium faecium	0	0	0	0	0	0	0	0	0	0	0	0	0	0	0	0	0	0	0	0	0	0	1	0	0	0	0	0	0	0	0	0	0	0	0	0	0	1	4	2	0	0	0	0	0	0	0	0
denovo1205	Unassigned	0	0	0	0	0	0	0	0	0	0	0	0	0	0	0	0	0	0	0	0	0	0	0	0	0	0	0	0	0	0	0	0	1	0	0	0	0	0	0	0	1	0	0	0	0	0	0	0
denovo411	Bacteria; Firmicutes; Bacilli; Lactobacillales; Lactobacillaceae; Lactobacillus	0	0	0	0	2	0	3	4	0	0	1	6	1	0	3	4	0	0	0	0	0	0	1	1	1	0	0	0	1	1	2	0	0	0	0	0	0	0	0	0	0	1	1	0	2	0	0	0
denovo410	Bacteria; Firmicutes; Bacilli; Lactobacillales; Enterococcaceae; Enterococcus; Enterococcus avium	0	9	0	0	0	0	0	0	0	1	0	0	0	0	0	1	2	1	0	1	0	0	0	1	0	0	1	2	0	1	0	0	0	0	1	0	0	0	0	0	1	3	0	1	1	2	0	0
denovo413	Bacteria; Firmicutes; Bacilli; Lactobacillales; Lactobacillaceae; Lactobacillus; Lactobacillus intestinalis	1	2	1	1	0	2	0	2	1	7	2	3	3	1	0	3	0	1	0	1	2	3	1	7	0	2	4	4	6	1	4	5	0	1	0	0	1	0	0	3	3	2	1	0	0	2	1	2
denovo412	Bacteria; Firmicutes; Clostridia; Clostridiales; Ruminococcaceae; Ruminiclostridium	0	3	0	4	0	0	0	0	0	0	0	1	1	0	0	3	0	0	0	0	0	0	0	0	0	0	0	0	0	0	0	0	0	0	1	0	0	0	0	0	0	0	0	0	0	0	0	0
denovo415	Unassigned	0	0	0	0	0	0	0	0	1	0	0	0	0	0	0	2	0	0	0	0	0	0	0	0	1	0	0	0	0	0	0	0	0	0	0	0	0	0	0	0	0	0	0	1	0	0	0	0
denovo414	Unassigned	0	0	0	0	0	0	0	0	0	0	0	0	0	0	0	1	0	0	0	0	0	0	0	0	0	0	0	1	0	0	0	0	0	0	0	0	0	0	0	0	0	0	0	0	0	0	0	0
denovo417	Bacteria; Firmicutes; Negativicutes; Selenomonadales; Acidaminococcaceae; Phascolarctobacterium; Phascolarctobacterium faecium	0	0	0	0	0	0	0	0	0	0	0	0	0	0	0	1	0	0	0	0	0	0	0	0	0	0	0	0	0	0	0	0	0	0	0	0	0	0	0	0	0	0	0	0	0	0	0	0
denovo416	Unassigned	0	0	0	0	0	0	0	0	0	0	0	0	0	0	0	1	0	0	0	0	0	0	0	0	0	0	0	0	0	0	0	0	0	0	0	0	0	0	0	0	0	0	0	0	0	0	0	0
denovo419	Unassigned	0	0	0	0	0	0	0	0	0	0	0	0	0	0	1	1	0	0	0	0	0	0	0	0	0	0	0	0	0	0	0	0	0	0	0	0	0	0	0	0	0	0	0	1	0	0	0	0
denovo418	Unassigned	0	0	1	1	0	0	0	2	4	0	3	0	1	1	1	2	0	0	0	0	0	0	0	2	0	2	2	0	0	0	0	0	0	0	3	1	0	0	4	3	0	1	0	0	1	0	0	0
denovo639	Unassigned	0	0	0	0	0	0	0	0	0	0	0	0	0	0	0	0	0	0	0	0	0	0	0	0	0	0	1	0	0	0	0	0	0	0	0	0	0	0	0	0	0	0	0	0	0	0	0	0
denovo638	Unassigned	0	0	0	0	0	0	0	0	0	0	0	0	0	0	0	0	0	0	0	0	0	0	0	0	0	0	1	0	0	0	1	0	0	0	0	0	0	0	0	0	0	0	0	0	0	0	0	0
denovo631	Bacteria; Firmicutes; Clostridia; Clostridiales	0	0	0	0	0	0	0	0	0	0	0	0	1	0	0	0	0	0	0	0	0	0	0	0	0	0	1	0	0	0	0	0	0	0	0	0	0	0	0	0	0	0	0	0	0	0	0	0
denovo630	Unassigned	0	0	0	0	0	0	0	0	0	0	0	0	0	0	0	0	0	0	0	0	0	0	0	0	0	0	1	0	0	0	0	0	0	0	0	0	0	0	0	0	0	0	0	0	0	0	0	0
denovo633	Bacteria; Firmicutes; Clostridia; Clostridiales; Lachnospiraceae; Blautia; Blautia schinkii	0	0	0	0	0	0	0	0	0	0	0	0	0	0	0	0	0	0	0	0	0	0	0	0	0	0	1	0	0	0	0	0	0	0	0	0	0	0	0	0	0	0	0	0	0	0	0	0
denovo632	Unassigned	0	0	0	0	0	0	0	0	0	0	0	0	0	0	0	0	0	0	0	0	0	0	0	0	0	0	1	0	0	0	0	0	0	0	0	0	0	0	1	0	0	0	0	0	0	0	0	0
denovo635	Bacteria; Firmicutes; Clostridia; Clostridiales; Lachnospiraceae	0	0	3	2	1	0	0	0	1	0	1	0	0	0	0	0	2	2	1	1	0	0	0	1	0	0	1	0	0	1	0	0	0	0	0	1	0	1	0	0	1	0	0	1	0	0	1	0
denovo634	Unassigned	0	0	0	0	0	0	0	0	0	0	0	0	1	0	0	0	0	0	0	0	0	0	0	0	0	0	1	0	0	0	0	0	0	0	0	0	0	0	0	0	0	0	0	0	0	0	0	0
denovo637	Unassigned	0	0	0	0	0	0	0	0	0	0	0	0	0	0	0	0	0	0	0	0	0	0	0	0	0	0	1	0	0	0	0	0	0	0	0	0	0	0	0	0	0	0	0	0	0	0	0	0
denovo636	Unassigned	0	0	0	0	0	0	0	0	0	1	0	0	0	0	0	0	0	0	0	0	0	0	0	0	0	0	1	0	0	0	0	0	0	0	0	0	0	0	0	0	0	0	0	0	0	0	0	0
denovo46	Unassigned	12	8	4	6	3	5	3	15	13	12	11	16	14	10	22	4	2	3	1	2	1	4	14	10	1	15	18	30	13	1	7	7	7	1	2	0	8	2	9	10	19	9	8	19	1	6	0	4
denovo943	Bacteria; Firmicutes; Clostridia; Clostridiales; Clostridiaceae; Clostridium	0	2	0	1	0	0	0	1	0	0	0	0	1	0	0	0	0	0	0	0	0	0	0	0	0	3	2	0	0	0	0	1	0	0	0	0	0	0	0	0	0	0	1	2	1	0	0	0
denovo942	Unassigned	0	0	0	1	0	0	0	0	0	0	0	0	1	0	0	0	0	0	0	0	0	0	0	0	0	0	0	0	0	0	0	0	0	0	1	0	0	0	0	0	0	0	0	0	0	0	0	0
denovo941	Bacteria; Firmicutes; Clostridia; Clostridiales; Ruminococcaceae; Hydrogenoanaerobacterium	0	0	0	0	0	0	0	0	0	0	0	0	1	1	0	0	0	0	0	0	0	0	0	0	0	0	0	0	0	0	0	0	0	0	0	0	0	0	0	0	0	0	0	0	0	0	0	0
denovo940	Unassigned	0	0	0	0	0	0	0	0	0	0	0	0	1	0	0	0	0	0	0	0	0	0	0	0	0	0	0	0	0	0	0	0	0	0	0	0	0	0	0	0	0	0	0	0	0	0	0	0
denovo947	Unassigned	0	0	0	0	0	0	0	0	0	0	0	0	1	0	0	0	0	0	0	0	0	0	0	0	0	0	0	0	0	0	0	0	0	0	0	0	0	0	0	0	0	0	0	0	0	0	0	0
denovo946	Bacteria; Firmicutes; Clostridia; Clostridiales; Ruminococcaceae; Ethanoligenens; Ethanoligenens harbinense YUAN-3	0	0	0	0	0	0	0	0	0	0	0	0	1	0	0	0	0	0	0	0	0	0	0	0	0	0	0	0	0	0	0	0	0	0	0	0	0	0	0	0	0	0	0	0	0	0	0	0
denovo945	Bacteria; Firmicutes; Clostridia; Clostridiales; Clostridiaceae; Clostridium	0	0	0	0	0	0	0	0	0	4	0	0	1	0	0	0	0	0	0	0	0	0	0	0	0	0	0	0	0	0	0	0	0	0	0	0	0	0	0	0	0	0	0	0	0	0	0	0
denovo944	Bacteria; Firmicutes; Bacilli; Lactobacillales; Lactobacillaceae; Lactobacillus; Lactobacillus reuteri	0	0	0	0	0	0	0	0	0	0	0	0	1	0	0	0	0	0	0	0	0	0	0	0	0	0	0	0	0	0	0	0	0	0	0	0	0	0	0	0	0	0	0	0	0	0	0	0
denovo949	Unassigned	0	0	0	0	0	0	0	0	0	0	0	0	1	0	0	0	0	0	0	0	0	0	0	0	0	0	0	0	0	0	0	0	0	0	0	0	0	0	0	0	0	0	0	0	0	0	0	0
denovo948	Bacteria; Firmicutes; Bacilli; Lactobacillales; Lactobacillaceae; Lactobacillus; Lactobacillus intestinalis	0	0	0	0	0	0	0	0	0	0	0	0	1	0	0	0	0	0	0	0	0	0	0	0	0	0	0	0	0	0	0	0	0	0	0	1	0	0	0	0	0	1	0	0	0	0	0	0
denovo895	Bacteria; Firmicutes; Clostridia; Clostridiales; Lachnospiraceae; Dorea; Dorea longicatena	0	0	0	0	0	0	0	0	0	0	0	0	0	1	0	0	0	0	0	0	0	0	0	0	0	0	0	0	0	0	0	0	0	0	0	0	0	0	0	0	0	0	0	0	0	0	0	0
denovo894	Unassigned	0	0	0	0	0	0	0	0	0	0	0	0	0	1	0	0	0	0	0	0	0	0	0	0	0	0	0	0	0	0	0	0	0	0	0	0	0	0	0	0	0	0	0	0	0	0	0	0
denovo897	Unassigned	0	0	0	0	0	0	0	0	0	0	0	0	0	1	0	0	0	0	0	0	0	0	0	0	0	0	0	0	0	0	0	0	0	0	0	0	0	0	0	0	0	0	0	0	0	0	0	0
denovo896	Bacteria; Firmicutes; Clostridia; Clostridiales; Clostridiaceae; Clostridium	0	0	0	0	0	0	0	0	0	0	0	0	0	1	0	0	1	0	0	0	0	0	1	1	0	0	0	0	0	0	0	0	0	0	0	0	0	0	0	0	0	0	0	0	0	0	0	0
denovo891	Unassigned	0	0	0	0	0	0	0	0	0	0	0	0	0	1	0	0	0	0	0	0	0	0	0	0	0	0	0	0	0	0	0	0	0	0	0	0	0	0	0	0	0	0	0	0	0	0	0	0
denovo890	Bacteria; Firmicutes; Bacilli; Lactobacillales; Lactobacillaceae; Lactobacillus; Lactobacillus secaliphilus	0	0	0	0	0	0	0	0	0	0	0	0	0	1	0	0	0	0	0	0	0	0	0	0	0	0	0	0	0	0	0	0	0	0	0	0	0	0	0	0	0	0	0	0	0	0	0	0
denovo893	Unassigned	0	0	0	0	0	0	0	0	0	0	0	0	0	1	0	0	0	0	0	0	0	0	0	0	0	0	0	0	0	0	0	0	0	0	0	0	0	0	0	0	0	0	0	0	0	0	0	0
denovo892	Unassigned	0	0	0	0	0	0	0	0	0	0	0	0	0	1	0	0	0	0	0	0	0	0	0	0	0	0	0	0	0	0	0	0	0	0	0	0	0	0	0	0	0	0	0	0	0	0	0	0
denovo899	Unassigned	0	0	0	0	0	0	0	0	0	0	0	0	0	1	0	0	0	0	0	0	0	0	0	0	0	0	0	0	0	0	0	0	0	0	0	0	0	0	0	0	0	0	0	0	0	0	0	0
denovo898	Bacteria; Firmicutes; Clostridia; Clostridiales; Lachnospiraceae; Lachnoclostridium; [Eubacterium] fissicatena	0	0	0	0	0	0	0	0	0	0	0	0	0	2	0	0	0	0	0	0	0	0	0	0	0	0	0	0	0	0	0	0	0	0	0	0	0	0	0	0	0	0	0	1	0	0	0	0
denovo1303	Bacteria; Firmicutes; Bacilli; Bacillales; Staphylococcaceae; Staphylococcus; Staphylococcus aureus	0	0	0	0	0	0	0	0	0	0	0	0	0	0	0	0	0	0	0	0	0	0	0	0	0	0	0	0	0	0	0	0	0	0	0	0	0	0	0	0	0	1	0	0	0	0	0	0
denovo18	Unassigned	4	15	89	4	3	4	5	24	28	5	46	3	169	546	6	56	33	12	1	0	11	1	21	1	2	0	0	0	4	0	0	0	149	26	13	46	0	0	11	4	0	77	0	163	10	30	19	0
denovo19	Bacteria; Firmicutes; Clostridia; Clostridiales; Lachnospiraceae; Blautia; Blautia schinkii	0	19	5	12	1	4	24	6	8	103	9	4	3	1	22	11	95	12	99	65	126	180	113	57	52	64	69	337	63	194	386	146	13	42	92	45	20	306	63	49	150	49	54	7	16	12	27	88
denovo1149	Unassigned	0	0	0	0	0	0	0	0	0	14	0	0	0	0	0	0	0	0	0	0	0	0	2	0	0	0	1	0	0	0	0	0	0	0	2	0	0	0	0	0	0	0	0	0	0	0	0	0
denovo1148	Bacteria; Firmicutes; Clostridia; Clostridiales; Lachnospiraceae; Blautia; Blautia producta	0	0	0	0	0	0	0	0	0	1	0	0	0	0	0	0	0	0	0	0	0	0	0	0	0	0	0	0	0	0	0	0	0	0	0	0	0	0	0	0	0	0	0	0	0	0	0	0
denovo379	Unassigned	1	0	1	0	0	0	0	3	0	1	0	1	1	2	0	1	0	0	0	0	0	0	2	0	0	0	0	0	1	0	0	0	0	0	0	0	0	0	0	0	0	0	0	0	0	0	0	0
denovo12	Bacteria; Firmicutes; Clostridia; Clostridiales; Lachnospiraceae; Marvinbryantia; Marvinbryantia formatexigens	10	30	19	17	4	19	9	10	22	10	12	8	7	20	18	12	82	11	403	99	40	389	41	56	171	34	27	129	79	84	157	154	45	18	109	44	31	120	123	148	72	42	205	36	36	29	523	139
denovo13	Bacteria; Verrucomicrobia; Verrucomicrobiae; Verrucomicrobiales; Verrucomicrobiaceae; Akkermansia; Akkermansia muciniphila	0	0	1	0	0	2	2	233	0	3	0	29	0	0	1	0	30	0	172	2	75	48	0	194	0	157	239	144	2	30	48	16	3	52	21	12	1	2	1	0	263	12	16	4	326	1	2	0
denovo10	Unassigned	5	78	27	75	24	41	167	5	40	24	22	24	120	122	14	43	46	46	42	10	4	18	83	116	64	101	82	26	7	4	0	10	13	100	141	9	66	90	246	202	2	28	5	126	75	82	2	13
denovo11	Bacteria; Firmicutes; Clostridia; Clostridiales	98	96	274	488	174	385	30	133	111	129	75	106	59	59	61	75	37	132	2	9	9	11	68	27	30	90	101	8	22	8	1	2	12	64	57	75	238	287	39	24	8	22	4	62	15	40	8	13
denovo16	Unassigned	58	14	54	48	27	66	56	81	233	41	107	33	60	118	116	39	87	25	9	7	30	4	83	83	52	59	110	49	19	14	6	17	33	30	133	56	62	50	74	72	18	55	23	63	41	183	16	2
denovo1068	Bacteria; Firmicutes; Clostridia; Clostridiales; Lachnospiraceae; Lachnoclostridium; [Clostridium] symbiosum	0	0	0	0	0	0	0	0	1	0	0	0	0	0	0	0	0	0	0	0	0	0	0	0	0	0	0	0	0	0	0	0	0	0	0	0	0	0	0	0	0	0	0	0	0	0	0	0
denovo14	Unassigned	17	32	0	26	0	3	60	77	56	232	84	55	20	113	82	34	41	30	36	80	49	57	105	124	85	113	115	480	208	131	311	235	64	39	41	88	47	7	116	78	263	142	183	239	117	68	56	137
denovo15	Bacteria; Firmicutes; Clostridia; Clostridiales; Ruminococcaceae; Ruminococcus; Ruminococcus bromii	129	6	22	320	98	149	51	37	2	0	13	3	27	15	9	60	120	95	0	119	35	3	56	99	12	115	127	26	6	8	0	17	17	1	28	128	380	167	0	0	32	61	15	14	0	0	0	38
denovo1069	Bacteria; Firmicutes; Clostridia; Clostridiales; Lachnospiraceae; Lachnoclostridium; [Clostridium] scindens	0	0	1	0	0	0	0	0	1	0	0	0	0	0	0	0	0	1	0	0	0	0	1	0	0	0	0	0	0	0	0	0	0	0	0	0	2	0	1	0	0	0	0	0	0	0	0	0
denovo479	Unassigned	0	0	0	0	0	0	0	1	1	0	0	0	0	0	0	0	0	0	0	0	0	0	0	0	0	0	0	0	0	0	0	0	0	0	0	0	0	0	0	0	0	0	0	0	0	0	0	0
denovo373	Bacteria; Firmicutes; Clostridia; Clostridiales; Lachnospiraceae; Ruminococcus	0	0	0	0	0	0	0	0	0	0	0	0	0	0	0	0	0	0	0	0	0	0	0	0	0	0	0	0	0	0	2	0	0	0	0	0	0	0	0	0	0	0	0	0	0	0	0	0
denovo1563	Unassigned	0	0	0	0	0	0	0	0	0	0	0	0	0	0	0	0	0	0	0	0	0	0	0	0	0	1	0	0	0	0	0	0	0	0	0	0	0	0	0	0	0	0	0	0	0	0	0	0
denovo1562	Unassigned	0	0	0	0	0	0	0	0	0	0	0	0	0	0	0	0	1	0	0	0	0	0	1	0	0	3	0	0	0	0	0	0	0	0	0	0	0	0	0	0	0	0	0	0	0	2	0	0
denovo1561	Bacteria; Firmicutes; Clostridia; Clostridiales; Lachnospiraceae; Blautia; Blautia schinkii	0	0	0	0	0	0	0	0	0	0	0	0	0	0	0	0	3	0	0	0	0	0	0	0	0	4	0	0	0	0	0	0	0	0	0	0	0	0	0	0	0	0	0	0	0	0	0	0
denovo1560	Unassigned	0	0	0	0	0	0	0	0	0	0	0	0	0	0	0	0	0	0	0	0	0	0	0	0	0	1	0	0	0	0	0	0	0	0	0	0	0	0	0	0	0	0	0	0	0	0	0	0
denovo1567	Unassigned	0	0	0	0	0	0	0	0	0	0	0	0	0	0	0	0	0	0	0	0	0	0	0	0	0	1	0	0	0	0	0	0	0	0	0	0	0	0	0	0	0	0	0	0	0	0	0	0
denovo1566	Unassigned	0	0	0	0	0	0	0	0	0	0	0	0	0	0	0	0	0	0	0	0	0	0	0	0	0	1	0	0	0	0	0	0	0	0	0	0	0	0	0	0	0	0	0	0	0	0	0	0
denovo1565	Bacteria; Firmicutes; Clostridia; Clostridiales; Ruminococcaceae	0	0	0	0	0	0	0	0	0	0	0	0	0	0	0	0	0	0	0	0	0	0	0	0	0	1	0	0	0	0	0	0	0	0	0	0	0	0	0	0	0	0	0	0	0	0	0	0
denovo1564	Bacteria; Proteobacteria; Gammaproteobacteria; Enterobacteriales; Enterobacteriaceae; Enterobacter; Enterobacter cloacae	0	0	0	0	0	0	0	0	0	0	0	0	0	0	0	0	0	0	0	0	0	0	0	0	0	1	0	0	0	0	0	0	0	0	0	0	0	0	0	0	0	0	0	0	0	0	1	0
denovo1569	Unassigned	0	0	0	0	0	0	0	0	0	0	0	0	0	0	0	0	0	0	0	0	0	0	0	0	0	1	0	0	0	0	0	0	0	0	0	0	0	0	0	0	0	0	0	0	0	0	0	0
denovo1568	Bacteria; Bacteroidetes; Bacteroidia; Bacteroidales; Porphyromonadaceae; Parabacteroides; Parabacteroides goldsteinii	0	0	0	0	0	0	0	0	0	0	0	0	0	0	0	0	0	0	0	0	0	0	0	0	0	1	0	0	0	0	0	0	0	0	0	0	0	0	0	0	0	0	0	0	0	0	0	0
denovo313	Bacteria; Firmicutes; Clostridia; Clostridiales; Clostridiaceae; Clostridium	2	1	0	1	3	0	0	4	3	0	0	1	2	0	0	1	2	0	0	1	1	0	0	0	0	1	2	0	2	2	1	1	1	0	0	0	1	1	1	1	0	1	2	0	0	0	0	0
denovo1365	Bacteria; Firmicutes; Clostridia; Clostridiales; Lachnospiraceae; Ruminococcus	0	0	0	0	0	0	0	0	0	0	0	0	0	0	0	0	0	0	0	0	0	0	0	0	0	0	0	0	0	0	0	0	0	1	0	0	0	0	0	0	0	0	0	0	0	2	1	0
denovo1364	Bacteria; Firmicutes; Bacilli; Lactobacillales; Lactobacillaceae; Lactobacillus; Lactobacillus intestinalis	0	0	0	0	0	0	0	0	0	0	0	0	0	0	0	0	0	0	0	0	0	0	0	0	0	0	0	0	0	0	0	0	0	1	0	0	0	0	0	0	0	0	0	0	0	0	0	0
denovo1367	Bacteria; Firmicutes; Clostridia; Clostridiales; Lachnospiraceae; Blautia; Blautia luti	0	0	0	0	0	0	0	0	0	0	0	0	0	0	0	0	0	0	0	0	0	0	0	0	0	0	0	0	0	0	0	0	0	1	0	0	0	0	0	0	0	0	0	0	0	0	0	0
denovo1366	Bacteria; Firmicutes; Bacilli; Lactobacillales; Lactobacillaceae; Lactobacillus; Lactobacillus secaliphilus	0	0	0	0	0	0	0	0	0	0	0	0	0	0	0	0	1	1	0	1	0	0	0	0	0	0	0	0	0	0	0	0	0	1	0	0	0	0	1	0	0	0	0	0	0	0	0	0
denovo1361	Bacteria; Firmicutes; Clostridia; Clostridiales; Lachnospiraceae; Lachnoanaerobaculum	0	0	0	0	0	0	0	0	0	0	0	0	0	0	0	0	0	0	0	0	0	0	0	0	0	0	0	0	0	0	0	0	0	1	0	0	0	0	0	0	0	0	0	0	0	0	0	0
denovo1360	Bacteria; Firmicutes; Clostridia; Clostridiales; Lachnospiraceae	0	0	0	0	0	0	0	0	0	0	0	0	0	0	0	0	0	0	0	0	0	0	0	0	0	0	0	0	0	0	0	0	0	1	0	0	0	0	1	0	0	0	0	0	0	0	0	0
denovo318	Unassigned	0	0	0	0	0	0	1	0	0	0	1	0	0	0	0	0	1	0	0	0	0	0	0	0	1	0	1	0	0	1	0	0	0	0	0	0	0	0	0	0	0	0	0	0	0	0	0	0
denovo1362	Bacteria; Proteobacteria; Betaproteobacteria; Neisseriales; Neisseriaceae; Neisseria; Neisseria perflava	0	0	0	0	0	0	0	0	0	0	0	0	0	0	0	0	0	0	0	0	0	0	0	0	0	0	0	0	0	0	0	0	0	1	0	0	0	0	0	0	0	0	0	0	0	0	0	0
denovo316	Bacteria; Firmicutes; Clostridia; Clostridiales; Lachnospiraceae; Blautia	0	0	0	2	0	2	9	0	1	12	1	2	0	2	0	0	0	0	0	0	9	6	3	0	5	0	4	6	13	13	38	1	0	1	1	2	0	4	0	0	16	4	0	2	0	0	0	5
denovo317	Unassigned	0	1	0	0	0	0	10	0	0	0	0	2	1	4	1	0	0	0	0	0	0	0	0	0	0	0	0	0	0	0	0	0	0	0	0	0	0	0	0	0	0	0	0	0	0	0	0	0
denovo314	Unassigned	0	0	0	1	0	0	0	5	23	0	8	1	2	0	1	0	0	0	0	0	0	0	1	0	0	0	0	0	0	0	0	0	0	0	0	0	0	0	0	0	0	0	0	0	1	1	0	0
denovo315	Unassigned	0	0	0	0	0	0	2	0	1	0	0	1	1	0	0	0	0	0	0	0	0	0	0	0	0	0	0	0	1	0	0	0	0	0	1	0	0	0	2	0	0	0	0	0	0	1	0	0
denovo1369	Bacteria; Firmicutes; Clostridia; Clostridiales; Lachnospiraceae; Lachnoclostridium; [Clostridium] saccharolyticum WM1	0	0	0	0	0	0	0	0	0	0	0	0	0	0	0	0	0	0	0	0	0	0	0	0	0	0	0	0	0	0	0	0	0	1	0	0	1	0	0	0	0	0	0	0	0	0	0	0
denovo1368	Unassigned	0	0	0	0	0	0	0	0	0	0	0	0	0	0	0	0	0	0	0	0	0	0	0	0	0	0	0	0	0	0	0	0	0	1	0	0	0	0	0	0	0	0	0	0	0	0	0	0
denovo310	Bacteria; Firmicutes; Clostridia; Clostridiales; Lachnospiraceae	0	0	7	0	0	0	0	0	0	0	1	0	0	0	0	0	0	0	0	0	0	0	0	0	0	0	0	0	0	0	0	0	0	0	0	0	0	0	0	0	0	0	0	0	0	0	0	0
denovo311	Bacteria; Proteobacteria; Deltaproteobacteria; Desulfovibrionales; Desulfovibrionaceae; Desulfovibrio	0	1	0	1	0	0	0	0	3	1	0	2	1	1	1	0	0	0	0	0	0	0	0	0	0	1	0	0	1	1	0	0	0	0	0	0	0	0	1	0	0	0	0	0	0	0	0	0
denovo536	Unassigned	0	0	0	0	0	0	0	0	0	0	0	0	0	0	0	0	0	0	0	0	0	0	0	0	0	0	0	1	0	0	0	0	0	0	0	0	0	0	0	0	0	0	0	0	0	0	0	0
denovo537	Unassigned	0	0	0	0	0	0	0	0	0	0	0	0	0	0	0	0	0	0	0	0	0	0	0	0	0	0	0	1	0	0	0	0	0	0	0	0	0	0	0	0	0	0	1	1	0	0	0	0
denovo534	Unassigned	0	0	0	0	0	0	0	0	0	1	0	0	0	1	0	0	0	0	0	0	0	0	0	0	0	0	1	3	1	0	1	0	0	0	0	0	0	0	0	1	0	0	0	1	0	0	0	0
denovo535	Bacteria; Firmicutes; Clostridia; Clostridiales; Eubacteriaceae; Eubacterium	0	0	0	0	0	0	0	0	0	0	0	0	0	0	0	0	0	0	0	0	0	0	0	0	0	0	0	1	0	0	0	0	0	0	0	0	0	0	0	0	0	0	0	0	0	0	0	0
denovo532	Bacteria; Firmicutes; Clostridia; Clostridiales; Clostridiaceae; Clostridium; Clostridium sp. 826	0	0	0	0	0	0	0	0	0	0	0	0	0	0	0	0	0	0	0	0	0	0	0	0	0	0	0	1	0	0	0	1	0	0	0	0	0	0	0	0	0	0	0	0	0	0	0	0
denovo533	Bacteria; Firmicutes; Clostridia; Clostridiales; Clostridiaceae; Clostridium	0	0	0	0	0	0	0	0	0	0	0	0	0	0	0	0	1	0	0	0	1	0	0	0	1	0	0	1	0	1	0	0	0	0	0	0	0	0	0	0	0	0	0	0	0	0	0	0
denovo530	Bacteria; Firmicutes; Clostridia; Clostridiales	0	0	0	0	0	0	0	0	0	0	0	0	0	0	0	0	0	0	0	0	0	0	0	0	0	0	0	1	0	0	0	0	0	0	0	0	0	0	0	0	0	0	0	0	0	0	0	0
denovo531	Unassigned	0	0	0	0	0	0	0	0	0	0	0	0	0	0	0	0	0	0	0	1	0	0	0	0	1	0	0	2	0	0	1	0	0	0	0	0	0	0	0	0	2	0	0	0	0	1	0	0
denovo538	Unassigned	0	0	0	0	0	0	0	0	0	0	0	0	0	0	0	0	0	0	0	0	0	0	0	0	0	0	0	1	0	0	0	0	0	0	0	0	0	0	0	0	0	0	0	0	0	0	0	0
denovo539	Bacteria; Firmicutes; Clostridia; Clostridiales; Ruminococcaceae; Ruminiclostridium; [Clostridium] leptum	0	0	0	0	0	0	0	0	0	0	0	0	0	0	0	0	0	1	0	0	0	0	1	0	0	1	0	1	1	0	0	0	0	0	0	0	0	0	1	0	1	0	0	0	0	1	0	0
denovo1219	Unassigned	0	0	0	0	0	0	0	0	0	0	0	0	0	0	0	0	0	0	0	0	0	0	0	0	0	0	0	0	0	0	0	0	0	0	0	0	0	0	0	0	1	0	0	0	0	0	0	0
denovo1218	Bacteria; Firmicutes; Clostridia; Clostridiales; Ruminococcaceae; Ruminococcus; Ruminococcus albus	0	0	0	0	0	0	0	0	0	0	0	0	0	0	0	0	0	0	0	0	0	0	0	0	0	0	0	0	0	0	0	0	0	0	0	0	0	0	0	0	1	0	0	0	0	0	0	0
denovo1211	Unassigned	0	0	0	0	0	0	0	0	0	0	0	0	0	0	0	0	0	0	0	0	0	0	0	0	0	0	0	0	0	0	0	0	0	0	0	0	0	0	0	0	1	0	0	0	0	0	0	0
denovo1210	Bacteria; Firmicutes; Clostridia; Clostridiales; Lachnospiraceae; Blautia	0	0	0	0	0	0	0	0	0	0	0	0	0	0	0	0	0	0	1	0	0	0	0	0	0	1	0	0	0	0	0	1	1	2	1	0	0	1	0	1	3	0	3	1	0	0	0	7
denovo1213	Unassigned	0	0	0	0	0	0	0	0	0	0	0	0	0	0	0	0	0	0	1	1	0	0	1	3	4	0	3	0	0	0	0	5	0	1	0	3	1	0	2	2	5	9	3	4	2	1	2	5
denovo1212	Unassigned	0	0	0	0	0	0	0	0	0	0	0	0	0	0	0	0	0	0	0	0	0	0	0	0	0	0	0	0	0	0	0	0	0	0	0	0	0	0	0	0	1	0	0	0	0	0	0	0
denovo1215	Unassigned	0	0	0	0	0	0	0	0	0	0	0	0	0	0	0	0	0	0	0	0	0	0	0	0	0	0	0	0	0	0	0	0	0	0	0	0	0	0	0	0	1	0	0	0	0	0	0	0
denovo1214	Unassigned	0	0	0	0	0	0	0	0	0	0	0	0	0	0	0	0	0	0	0	0	0	0	0	0	0	0	0	0	0	0	0	0	0	0	0	0	0	0	0	0	1	0	0	0	0	0	0	0
denovo1217	Bacteria; Firmicutes; Bacilli; Lactobacillales; Lactobacillaceae; Lactobacillus	0	0	0	0	0	0	0	0	0	0	0	0	0	0	0	0	0	0	0	0	0	0	0	0	0	0	0	0	0	0	0	0	0	0	0	0	0	0	0	0	0	1	0	0	0	0	0	0
denovo1216	Unassigned	0	0	0	0	0	0	0	0	0	0	0	0	0	0	0	0	0	0	0	0	0	0	0	0	0	0	0	0	0	0	0	0	0	0	0	0	0	0	0	0	1	0	0	0	0	0	0	0
denovo402	Unassigned	0	0	0	0	0	0	0	0	0	0	0	0	0	0	0	1	0	0	0	0	0	0	0	0	0	0	0	0	0	0	0	0	0	0	0	0	0	0	0	0	0	0	0	0	0	0	0	0
denovo403	Unassigned	0	0	0	0	0	0	0	0	0	0	0	0	0	0	0	1	0	0	0	0	0	0	0	0	0	0	0	0	0	0	0	0	0	0	0	0	0	0	0	0	0	0	0	0	0	0	0	0
denovo400	Bacteria; Bacteroidetes; Bacteroidia; Bacteroidales; Porphyromonadaceae; Parabacteroides; Parabacteroides distasonis	0	0	0	0	0	0	0	1	0	0	0	0	0	0	0	0	0	0	0	0	0	0	0	0	0	0	0	0	0	0	0	0	0	0	0	0	0	0	0	0	0	0	0	0	0	0	0	0
denovo401	Bacteria; Firmicutes; Clostridia; Clostridiales; Lachnospiraceae; Marvinbryantia; Marvinbryantia formatexigens	0	0	0	0	0	0	0	1	0	0	0	0	0	0	0	0	0	0	0	0	0	0	0	0	0	1	0	0	0	0	0	0	0	0	0	0	0	0	0	0	0	0	0	0	0	0	0	0
denovo406	Bacteria; Firmicutes; Clostridia; Clostridiales; Ruminococcaceae; Ruminococcus; Ruminococcus bromii	1	0	0	2	1	3	3	0	0	0	0	0	0	0	0	1	2	3	0	1	0	0	1	4	0	2	7	0	1	0	0	2	1	0	0	1	5	2	0	0	1	1	0	0	0	0	0	0
denovo407	Bacteria; Firmicutes; Bacilli; Lactobacillales; Lactobacillaceae; Lactobacillus; Lactobacillus animalis	0	0	0	0	0	0	0	0	0	1	0	0	0	0	0	1	0	0	0	0	0	0	0	0	0	0	0	0	0	0	0	0	0	0	0	0	0	0	0	1	0	0	0	0	0	0	0	0
denovo404	Bacteria; Proteobacteria; Betaproteobacteria; Burkholderiales; Sutterellaceae; Parasutterella; Parasutterella excrementihominis	0	0	0	0	0	0	0	0	0	0	0	0	0	0	0	1	0	0	0	0	0	0	0	0	0	0	0	0	0	0	0	0	0	0	0	0	0	0	0	0	0	0	0	0	0	0	0	0
denovo405	Bacteria; Bacteroidetes; Bacteroidia; Bacteroidales; Prevotellaceae; Prevotella; Prevotella copri	0	0	0	0	0	0	0	0	0	0	0	1	0	0	0	1	0	0	0	0	1	0	0	0	0	0	0	0	0	0	0	0	0	0	0	0	0	1	0	1	0	0	0	0	0	0	0	0
denovo408	Bacteria; Firmicutes; Clostridia; Clostridiales; Clostridiaceae; Clostridium	0	0	0	0	0	0	0	0	0	0	0	0	0	0	0	1	0	0	0	0	0	0	0	0	0	0	0	0	1	0	0	0	0	1	0	0	0	0	0	0	0	0	0	0	0	0	0	0
denovo409	Unassigned	0	0	0	0	0	0	0	0	0	0	0	0	0	0	0	1	0	0	0	0	0	0	0	0	0	0	0	0	0	0	0	0	0	0	0	0	0	0	0	0	0	0	0	0	0	0	0	0
denovo628	Unassigned	0	0	0	0	0	0	0	0	0	0	0	0	0	0	0	0	0	0	0	0	0	0	0	0	1	2	2	0	0	0	0	0	0	0	0	0	0	0	0	0	3	0	0	0	0	0	0	0
denovo629	Bacteria; Firmicutes; Bacilli; Lactobacillales; Lactobacillaceae; Lactobacillus; Lactobacillus intestinalis	0	0	0	0	0	0	0	0	0	0	0	0	0	0	0	0	0	0	0	0	3	0	0	0	0	0	1	0	1	1	0	0	0	0	0	0	0	0	0	0	0	0	0	0	0	0	0	0
denovo622	Bacteria; Firmicutes; Clostridia; Clostridiales; Lachnospiraceae; Blautia	0	0	0	0	0	0	0	0	0	0	0	0	0	0	0	0	0	0	0	0	0	0	0	0	0	0	1	0	0	0	0	0	0	0	0	0	0	0	0	0	0	0	0	0	0	0	0	0
denovo623	Bacteria; Firmicutes; Clostridia; Clostridiales; Lachnospiraceae; Marvinbryantia; Marvinbryantia formatexigens	0	1	0	0	0	0	0	0	0	1	0	0	0	0	0	0	1	0	0	0	0	0	0	0	0	1	2	0	0	0	0	0	1	0	0	1	0	0	0	0	0	0	0	0	0	0	0	0
denovo620	Unassigned	0	0	0	0	0	0	0	0	0	0	0	0	0	0	0	0	0	0	0	0	2	0	0	0	0	0	0	0	0	0	0	0	0	0	0	0	0	0	0	0	0	0	0	0	0	0	0	0
denovo621	Bacteria; Firmicutes; Clostridia; Clostridiales; Clostridiaceae; Clostridium; Clostridium sp. SY8519	0	0	0	0	0	0	0	0	0	0	0	0	0	0	0	0	0	0	0	0	0	0	0	0	0	0	1	0	0	0	0	0	0	0	0	0	0	0	0	0	0	0	0	0	0	0	0	0
denovo626	Unassigned	0	0	0	1	0	0	0	3	4	25	5	8	1	11	8	0	3	3	0	6	1	0	3	4	1	5	4	3	10	7	14	16	4	5	3	4	3	0	6	5	19	9	8	12	5	4	5	6
denovo627	Bacteria; Bacteroidetes; Bacteroidia; Bacteroidales; Porphyromonadaceae; Parabacteroides; Parabacteroides distasonis	0	0	0	0	0	0	0	1	1	0	2	0	0	0	0	0	0	0	0	0	0	0	0	0	0	2	1	0	0	0	0	0	1	0	0	0	0	0	0	0	0	0	0	0	0	0	0	0
denovo624	Unassigned	0	0	0	0	0	0	0	0	0	0	0	0	0	0	0	0	0	0	0	0	0	0	0	0	0	2	1	0	0	0	0	0	0	0	0	0	0	0	0	0	1	0	0	0	0	0	0	0
denovo625	Unassigned	0	0	0	0	0	0	0	0	1	0	0	0	0	0	0	0	0	0	0	0	0	0	0	0	0	0	1	0	0	0	0	0	0	0	0	0	0	0	0	1	0	0	0	0	0	0	0	0
denovo954	Bacteria; Firmicutes; Bacilli; Lactobacillales; Lactobacillaceae; Lactobacillus; Lactobacillus intestinalis	0	0	0	0	0	0	0	0	0	0	0	0	1	0	0	0	0	0	0	0	0	0	0	0	0	0	0	0	0	0	0	0	0	0	0	0	0	0	0	1	0	0	0	0	0	0	0	0
denovo955	Unassigned	0	0	0	0	0	0	0	0	0	0	0	0	1	0	0	0	0	0	0	0	0	0	0	0	0	0	0	0	0	0	0	0	0	0	0	0	0	0	0	0	0	0	0	0	0	0	0	0
denovo956	Unassigned	0	0	0	0	0	0	0	0	2	0	0	0	0	2	0	0	0	0	0	0	0	0	0	0	0	0	0	0	0	0	0	0	0	0	0	0	0	0	0	0	0	0	0	0	0	0	0	0
denovo957	Bacteria; Firmicutes; Erysipelotrichia; Erysipelotrichales; Erysipelotrichaceae; Candidatus Stoquefichus; Candidatus Stoquefichus massiliensis AP9	0	0	0	0	0	0	0	0	1	0	0	0	0	2	0	0	0	0	0	0	0	0	0	0	0	0	0	0	0	0	0	0	0	0	0	0	0	0	0	0	0	0	0	0	0	0	0	0
denovo950	Bacteria; Firmicutes; Clostridia; Clostridiales; Lachnospiraceae; Roseburia; Roseburia inulinivorans	0	0	1	0	0	0	0	0	1	0	0	0	1	0	0	0	0	0	0	0	0	0	0	0	0	0	0	0	0	0	0	0	0	0	0	0	0	0	0	0	0	0	0	0	0	0	0	0
denovo951	Bacteria; Firmicutes; Bacilli; Lactobacillales; Lactobacillaceae; Lactobacillus; Lactobacillus johnsonii	0	0	0	0	0	0	0	0	0	0	0	0	1	0	0	0	0	0	0	0	0	0	0	0	0	0	0	0	0	0	0	0	0	0	0	0	0	0	0	0	0	0	0	0	0	0	0	0
denovo952	Bacteria; Firmicutes; Bacilli; Lactobacillales; Lactobacillaceae; Lactobacillus; Lactobacillus gasseri	0	0	0	0	0	0	0	0	0	0	0	0	1	0	0	0	0	0	0	0	0	0	0	0	0	0	0	0	0	0	0	0	0	0	0	0	0	0	0	0	0	0	0	0	0	0	0	0
denovo953	Bacteria; Firmicutes; Bacilli; Lactobacillales; Lactobacillaceae; Lactobacillus; Lactobacillus murinus	0	0	0	0	0	0	0	1	2	1	9	0	1	4	0	0	0	3	1	1	0	0	2	5	3	0	0	0	0	0	0	3	2	2	0	0	0	0	2	1	0	0	0	0	5	1	2	0
denovo958	Unassigned	0	0	0	0	0	0	0	0	0	0	0	0	0	1	0	0	0	0	0	0	0	0	0	0	0	0	0	0	0	0	0	0	0	0	0	0	0	0	0	0	0	0	0	0	0	0	0	0
denovo959	Bacteria; Firmicutes; Clostridia; Clostridiales; Clostridiaceae; Clostridium	0	1	0	2	0	0	0	0	0	3	0	0	0	1	0	0	9	2	1	5	0	0	4	3	1	4	2	0	0	0	0	0	3	3	0	1	0	1	2	1	0	0	2	2	1	0	1	0
denovo223	Bacteria; Firmicutes; Clostridia; Clostridiales; Lachnospiraceae; Roseburia	0	9	4	0	8	3	0	0	0	13	9	20	9	0	1	0	8	2	0	0	0	2	0	3	0	1	6	0	0	4	0	0	0	5	3	0	0	0	0	0	0	0	0	0	0	3	1	0

## Sheet: Fig 4A and B
Bray Curtis Distance	N-15	N-14	N-13	N-12	N-6	N-11	N-5	N-10	N-4	N-9	N-3	N-8	N-2	N-16	N-7	N-1	L-15	L-14	L-13	L-12	L-6	L-11	L-5	L-10	L-4	L-9	L-3	L-8	L-2	L-16	L-7	L-1	B-15	B-14	B-13	B-12	B-11	B-10	B-9	B-8	B-16	B-7	B-5	B-4	B-3	B-2	B-1
N-15	0	0.137	0.1108	0.1088	0.2016	0.0944	0.2546	0.3424	0.1282	0.3386	0.1248	0.18	0.1522	0.1828	0.1776	0.2764	0.2782	0.217	0.1948	0.309	0.3918	0.3122	0.2052	0.2908	0.2706	0.3574	0.1996	0.2912	0.1712	0.2082	0.124	0.3186	0.3196	0.187	0.2528	0.2702	0.247	0.22	0.318	0.1184	0.265	0.2794	0.1914	0.1966	0.2472	0.249	0.127
N-14	0.137	0	0.1226	0.1532	0.2774	0.1114	0.3174	0.3648	0.1092	0.2658	0.2132	0.148	0.234	0.2368	0.2308	0.3296	0.2978	0.2934	0.2588	0.3378	0.4394	0.2846	0.2804	0.2564	0.3426	0.424	0.264	0.3694	0.257	0.2824	0.2054	0.3874	0.38	0.2438	0.297	0.1934	0.3292	0.2936	0.3192	0.1446	0.3432	0.2026	0.2696	0.2776	0.293	0.3264	0.1646
N-13	0.1108	0.1226	0	0.0772	0.2416	0.092	0.2192	0.3632	0.1324	0.3636	0.1348	0.168	0.1422	0.1486	0.139	0.2404	0.3108	0.2766	0.1664	0.3362	0.4528	0.3392	0.2504	0.3116	0.3514	0.3264	0.1704	0.2704	0.1884	0.219	0.1642	0.3942	0.2844	0.1506	0.2004	0.293	0.2416	0.2092	0.3622	0.154	0.257	0.3044	0.2358	0.1904	0.2916	0.2306	0.069
N-12	0.1088	0.1532	0.0772	0	0.2278	0.1272	0.2136	0.374	0.1556	0.3882	0.1104	0.1916	0.1328	0.1468	0.1426	0.243	0.2954	0.2552	0.1694	0.323	0.4366	0.3598	0.244	0.333	0.3388	0.3342	0.1866	0.2812	0.1648	0.2042	0.1516	0.3754	0.296	0.1562	0.2102	0.3244	0.2462	0.2102	0.3902	0.1712	0.2652	0.3316	0.2276	0.1834	0.2706	0.225	0.1254
N-6	0.2016	0.2774	0.2416	0.2278	0	0.21	0.1518	0.332	0.2412	0.461	0.1724	0.2714	0.1886	0.248	0.256	0.2932	0.2912	0.229	0.1678	0.2486	0.4778	0.3826	0.2002	0.3712	0.2518	0.3384	0.237	0.269	0.1476	0.2158	0.1682	0.2798	0.32	0.249	0.2782	0.3922	0.2656	0.1982	0.4558	0.25	0.287	0.39	0.1164	0.1476	0.343	0.2382	0.2516
N-11	0.0944	0.1114	0.092	0.1272	0.21	0	0.258	0.3072	0.1006	0.3226	0.1454	0.1248	0.183	0.2038	0.1976	0.2878	0.294	0.2458	0.2092	0.3094	0.4254	0.2894	0.221	0.2628	0.295	0.3858	0.2302	0.3068	0.1956	0.2482	0.153	0.3372	0.3504	0.2048	0.2672	0.2506	0.3008	0.253	0.3226	0.1458	0.318	0.278	0.181	0.2114	0.268	0.2756	0.127
N-5	0.2546	0.3174	0.2192	0.2136	0.1518	0.258	0	0.415	0.308	0.5248	0.1866	0.3274	0.1644	0.1834	0.2096	0.2048	0.3744	0.2846	0.1756	0.2794	0.5622	0.4742	0.277	0.463	0.3226	0.3032	0.2492	0.233	0.167	0.2524	0.241	0.3594	0.2868	0.1992	0.2364	0.4724	0.2388	0.1798	0.5388	0.3348	0.2604	0.4776	0.2058	0.18	0.4078	0.202	0.2304
N-10	0.3424	0.3648	0.3632	0.374	0.332	0.3072	0.415	0	0.2914	0.2766	0.347	0.2876	0.389	0.4692	0.4622	0.5574	0.4014	0.3918	0.4048	0.4144	0.3028	0.1864	0.3894	0.2054	0.371	0.564	0.3992	0.5364	0.4056	0.4048	0.3464	0.3224	0.5838	0.4736	0.5274	0.2816	0.4704	0.46	0.2162	0.3194	0.4922	0.276	0.3096	0.3684	0.2516	0.4562	0.3866
N-4	0.1282	0.1092	0.1324	0.1556	0.2412	0.1006	0.308	0.2914	0	0.2764	0.1742	0.1164	0.204	0.2524	0.2378	0.3432	0.2584	0.2546	0.2188	0.302	0.3768	0.2436	0.2574	0.2122	0.2872	0.408	0.2528	0.341	0.225	0.2602	0.1724	0.3264	0.361	0.2554	0.3058	0.2082	0.3162	0.2712	0.2788	0.1152	0.3402	0.201	0.2254	0.2372	0.2378	0.3024	0.1674
N-9	0.3386	0.2658	0.3636	0.3882	0.461	0.3226	0.5248	0.2766	0.2764	0	0.3912	0.2736	0.452	0.4756	0.4738	0.5764	0.46	0.4644	0.4394	0.517	0.3224	0.198	0.4768	0.1892	0.465	0.6504	0.5024	0.579	0.43	0.479	0.3984	0.4306	0.6136	0.4886	0.5462	0.1438	0.5472	0.5086	0.225	0.3322	0.5662	0.1558	0.442	0.4678	0.3808	0.5386	0.4014
N-3	0.1248	0.2132	0.1348	0.1104	0.1724	0.1454	0.1866	0.347	0.1742	0.3912	0	0.222	0.0988	0.1622	0.1582	0.2546	0.299	0.2402	0.1368	0.2772	0.4388	0.362	0.2202	0.3296	0.2956	0.3144	0.168	0.2414	0.1266	0.1982	0.1116	0.326	0.2956	0.1676	0.2184	0.3308	0.2508	0.1868	0.3968	0.1998	0.2752	0.3376	0.161	0.157	0.2618	0.1944	0.142
N-8	0.18	0.148	0.168	0.1916	0.2714	0.1248	0.3274	0.2876	0.1164	0.2736	0.222	0	0.2798	0.295	0.2814	0.3784	0.2896	0.3102	0.2704	0.344	0.3542	0.1856	0.2894	0.176	0.2966	0.442	0.3216	0.3986	0.217	0.315	0.2256	0.3056	0.4328	0.3002	0.3062	0.2268	0.3766	0.3262	0.2508	0.1804	0.397	0.2338	0.2592	0.276	0.2644	0.3614	0.22
N-2	0.1522	0.234	0.1422	0.1328	0.1886	0.183	0.1644	0.389	0.204	0.452	0.0988	0.2798	0	0.1074	0.1266	0.2072	0.2862	0.2314	0.1192	0.2722	0.4606	0.4	0.2164	0.3704	0.2944	0.2456	0.1218	0.1974	0.1464	0.188	0.1186	0.3376	0.2248	0.1144	0.1638	0.3488	0.1774	0.117	0.4128	0.2012	0.1994	0.358	0.1698	0.1308	0.2774	0.1354	0.1274
N-16	0.1828	0.2368	0.1486	0.1468	0.248	0.2038	0.1834	0.4692	0.2524	0.4756	0.1622	0.295	0.1074	0	0.0674	0.1292	0.3198	0.285	0.166	0.33	0.5164	0.4608	0.251	0.4312	0.3436	0.234	0.1702	0.1682	0.19	0.2328	0.1796	0.401	0.2142	0.0446	0.1032	0.408	0.2054	0.1188	0.4642	0.246	0.2338	0.4112	0.2372	0.1906	0.3484	0.142	0.1538
N-7	0.1776	0.2308	0.139	0.1426	0.256	0.1976	0.2096	0.4622	0.2378	0.4738	0.1582	0.2814	0.1266	0.0674	0	0.1464	0.3452	0.3046	0.1952	0.3624	0.516	0.4506	0.2762	0.4246	0.3732	0.2406	0.1834	0.1668	0.1944	0.2466	0.1858	0.41	0.233	0.0624	0.0964	0.3984	0.2174	0.1338	0.4652	0.2424	0.2376	0.4122	0.2476	0.2078	0.3406	0.1642	0.141
N-1	0.2764	0.3296	0.2404	0.243	0.2932	0.2878	0.2048	0.5574	0.3432	0.5764	0.2546	0.3784	0.2072	0.1292	0.1464	0	0.3908	0.3112	0.2332	0.3578	0.6252	0.5506	0.2948	0.5244	0.3654	0.2506	0.265	0.086	0.248	0.2706	0.2858	0.433	0.224	0.1428	0.17	0.5056	0.2248	0.1592	0.57	0.3514	0.2526	0.5164	0.2976	0.2284	0.445	0.174	0.2458
L-15	0.2782	0.2978	0.3108	0.2954	0.2912	0.294	0.3744	0.4014	0.2584	0.46	0.299	0.2896	0.2862	0.3198	0.3452	0.3908	0	0.1814	0.2446	0.2068	0.337	0.381	0.1256	0.3554	0.1532	0.308	0.1934	0.3662	0.2634	0.1598	0.2132	0.2126	0.3462	0.319	0.338	0.3554	0.227	0.2842	0.3382	0.2036	0.198	0.3464	0.2648	0.2374	0.1886	0.2592	0.319
L-14	0.217	0.2934	0.2766	0.2552	0.229	0.2458	0.2846	0.3918	0.2546	0.4644	0.2402	0.3102	0.2314	0.285	0.3046	0.3112	0.1814	0	0.1836	0.1802	0.4042	0.3814	0.1336	0.3666	0.1646	0.2654	0.1788	0.2862	0.2062	0.0982	0.1554	0.1572	0.2884	0.2812	0.3084	0.3796	0.1584	0.2006	0.3372	0.2152	0.1796	0.376	0.2096	0.163	0.2612	0.193	0.2858
L-13	0.1948	0.2588	0.1664	0.1694	0.1678	0.2092	0.1756	0.4048	0.2188	0.4394	0.1368	0.2704	0.1192	0.166	0.1952	0.2332	0.2446	0.1836	0	0.2248	0.4334	0.379	0.1892	0.3508	0.2456	0.2548	0.1362	0.2066	0.1068	0.138	0.1364	0.2804	0.2076	0.1608	0.1966	0.3502	0.1746	0.1384	0.403	0.217	0.1914	0.3586	0.1534	0.1162	0.3084	0.1518	0.163
L-12	0.309	0.3378	0.3362	0.323	0.2486	0.3094	0.2794	0.4144	0.302	0.517	0.2772	0.344	0.2722	0.33	0.3624	0.3578	0.2068	0.1802	0.2248	0	0.3776	0.4096	0.1858	0.3984	0.184	0.2308	0.215	0.3228	0.2302	0.1844	0.2276	0.2592	0.2712	0.3374	0.3494	0.4324	0.197	0.254	0.382	0.2368	0.232	0.3956	0.2218	0.2174	0.307	0.26	0.3248
L-6	0.3918	0.4394	0.4528	0.4366	0.4778	0.4254	0.5622	0.3028	0.3768	0.3224	0.4388	0.3542	0.4606	0.5164	0.516	0.6252	0.337	0.4042	0.4334	0.3776	0	0.2338	0.3732	0.251	0.3402	0.5526	0.4096	0.6026	0.4182	0.412	0.3794	0.3102	0.5954	0.5224	0.5464	0.3384	0.4552	0.4966	0.1892	0.3298	0.4474	0.2854	0.4376	0.4398	0.3094	0.522	0.468
L-11	0.3122	0.2846	0.3392	0.3598	0.3826	0.2894	0.4742	0.1864	0.2436	0.198	0.362	0.1856	0.4	0.4608	0.4506	0.5506	0.381	0.3814	0.379	0.4096	0.2338	0	0.3774	0.0634	0.368	0.5348	0.4122	0.5238	0.339	0.394	0.3224	0.3326	0.5442	0.4604	0.4698	0.192	0.4492	0.4352	0.1258	0.2754	0.4792	0.1746	0.3456	0.3678	0.3072	0.4558	0.3706
L-5	0.2052	0.2804	0.2504	0.244	0.2002	0.221	0.277	0.3894	0.2574	0.4768	0.2202	0.2894	0.2164	0.251	0.2762	0.2948	0.1256	0.1336	0.1892	0.1858	0.3732	0.3774	0	0.3586	0.1508	0.2632	0.1622	0.2696	0.1884	0.1234	0.1554	0.2206	0.2962	0.257	0.277	0.3756	0.182	0.2028	0.3448	0.2064	0.1518	0.3844	0.1796	0.1478	0.2228	0.194	0.2542
L-10	0.2908	0.2564	0.3116	0.333	0.3712	0.2628	0.463	0.2054	0.2122	0.1892	0.3296	0.176	0.3704	0.4312	0.4246	0.5244	0.3554	0.3666	0.3508	0.3984	0.251	0.0634	0.3586	0	0.3572	0.5188	0.3948	0.4962	0.3242	0.3698	0.297	0.321	0.519	0.436	0.4568	0.1596	0.438	0.404	0.155	0.2452	0.4642	0.1404	0.3348	0.3528	0.2818	0.4312	0.3404
L-4	0.2706	0.3426	0.3514	0.3388	0.2518	0.295	0.3226	0.371	0.2872	0.465	0.2956	0.2966	0.2944	0.3436	0.3732	0.3654	0.1532	0.1646	0.2456	0.184	0.3402	0.368	0.1508	0.3572	0	0.3338	0.2488	0.341	0.2498	0.2012	0.2132	0.1522	0.3446	0.3422	0.388	0.3906	0.2162	0.2612	0.3472	0.2416	0.1888	0.3668	0.2254	0.1884	0.2344	0.298	0.3438
L-9	0.3574	0.424	0.3264	0.3342	0.3384	0.3858	0.3032	0.564	0.408	0.6504	0.3144	0.442	0.2456	0.234	0.2406	0.2506	0.308	0.2654	0.2548	0.2308	0.5526	0.5348	0.2632	0.5188	0.3338	0	0.193	0.1928	0.2674	0.2046	0.2758	0.3902	0.13	0.226	0.1954	0.5416	0.142	0.1774	0.5106	0.3362	0.1732	0.5318	0.3282	0.233	0.4038	0.1436	0.297
L-3	0.1996	0.264	0.1704	0.1866	0.237	0.2302	0.2492	0.3992	0.2528	0.5024	0.168	0.3216	0.1218	0.1702	0.1834	0.265	0.1934	0.1788	0.1362	0.215	0.4096	0.4122	0.1622	0.3948	0.2488	0.193	0	0.2412	0.18	0.1068	0.1292	0.2952	0.2226	0.1586	0.1954	0.3806	0.1198	0.17	0.3784	0.188	0.137	0.3832	0.2122	0.1344	0.2436	0.1618	0.1462
L-8	0.2912	0.3694	0.2704	0.2812	0.269	0.3068	0.233	0.5364	0.341	0.579	0.2414	0.3986	0.1974	0.1682	0.1668	0.086	0.3662	0.2862	0.2066	0.3228	0.6026	0.5238	0.2696	0.4962	0.341	0.1928	0.2412	0	0.2364	0.2414	0.261	0.3994	0.1888	0.1674	0.1768	0.486	0.1866	0.1454	0.5494	0.3306	0.2216	0.4998	0.269	0.2118	0.4118	0.141	0.2494
L-2	0.1712	0.257	0.1884	0.1648	0.1476	0.1956	0.167	0.4056	0.225	0.43	0.1266	0.217	0.1464	0.19	0.1944	0.248	0.2634	0.2062	0.1068	0.2302	0.4182	0.339	0.1884	0.3242	0.2498	0.2674	0.18	0.2364	0	0.1634	0.1444	0.2728	0.285	0.1828	0.1782	0.3646	0.205	0.1536	0.3826	0.2286	0.2302	0.3714	0.138	0.1166	0.3276	0.1932	0.1854
L-16	0.2082	0.2824	0.219	0.2042	0.2158	0.2482	0.2524	0.4048	0.2602	0.479	0.1982	0.315	0.188	0.2328	0.2466	0.2706	0.1598	0.0982	0.138	0.1844	0.412	0.394	0.1234	0.3698	0.2012	0.2046	0.1068	0.2414	0.1634	0	0.1406	0.2264	0.2246	0.224	0.2508	0.377	0.105	0.1614	0.3562	0.1906	0.1294	0.3798	0.205	0.1178	0.26	0.1438	0.2182
L-7	0.124	0.2054	0.1642	0.1516	0.1682	0.153	0.241	0.3464	0.1724	0.3984	0.1116	0.2256	0.1186	0.1796	0.1858	0.2858	0.2132	0.1554	0.1364	0.2276	0.3794	0.3224	0.1554	0.297	0.2132	0.2758	0.1292	0.261	0.1444	0.1406	0	0.2668	0.2792	0.1742	0.2354	0.2906	0.1992	0.1576	0.3282	0.1448	0.2186	0.3042	0.1414	0.1256	0.247	0.1828	0.167
L-1	0.3186	0.3874	0.3942	0.3754	0.2798	0.3372	0.3594	0.3224	0.3264	0.4306	0.326	0.3056	0.3376	0.401	0.41	0.433	0.2126	0.1572	0.2804	0.2592	0.3102	0.3326	0.2206	0.321	0.1522	0.3902	0.2952	0.3994	0.2728	0.2264	0.2668	0	0.4294	0.396	0.42	0.3712	0.296	0.3118	0.3178	0.2986	0.2962	0.3588	0.256	0.241	0.2138	0.3056	0.3998
B-15	0.3196	0.38	0.2844	0.296	0.32	0.3504	0.2868	0.5838	0.361	0.6136	0.2956	0.4328	0.2248	0.2142	0.233	0.224	0.3462	0.2884	0.2076	0.2712	0.5954	0.5442	0.2962	0.519	0.3446	0.13	0.2226	0.1888	0.285	0.2246	0.2792	0.4294	0	0.194	0.2148	0.508	0.1592	0.1656	0.5612	0.316	0.1922	0.4928	0.3206	0.2424	0.4354	0.1798	0.2596
B-14	0.187	0.2438	0.1506	0.1562	0.249	0.2048	0.1992	0.4736	0.2554	0.4886	0.1676	0.3002	0.1144	0.0446	0.0624	0.1428	0.319	0.2812	0.1608	0.3374	0.5224	0.4604	0.257	0.436	0.3422	0.226	0.1586	0.1674	0.1828	0.224	0.1742	0.396	0.194	0	0.0918	0.4028	0.1896	0.1176	0.472	0.2484	0.2202	0.4262	0.2382	0.1924	0.3472	0.139	0.144
B-13	0.2528	0.297	0.2004	0.2102	0.2782	0.2672	0.2364	0.5274	0.3058	0.5462	0.2184	0.3062	0.1638	0.1032	0.0964	0.17	0.338	0.3084	0.1966	0.3494	0.5464	0.4698	0.277	0.4568	0.388	0.1954	0.1954	0.1768	0.1782	0.2508	0.2354	0.42	0.2148	0.0918	0	0.4632	0.2234	0.148	0.4762	0.2948	0.2506	0.4714	0.269	0.2176	0.3858	0.1516	0.1798
B-12	0.2702	0.1934	0.293	0.3244	0.3922	0.2506	0.4724	0.2816	0.2082	0.1438	0.3308	0.2268	0.3488	0.408	0.3984	0.5056	0.3554	0.3796	0.3502	0.4324	0.3384	0.192	0.3756	0.1596	0.3906	0.5416	0.3806	0.486	0.3646	0.377	0.2906	0.3712	0.508	0.4028	0.4632	0	0.4388	0.396	0.2206	0.2538	0.458	0.117	0.3646	0.376	0.2964	0.437	0.3126
B-11	0.247	0.3292	0.2416	0.2462	0.2656	0.3008	0.2388	0.4704	0.3162	0.5472	0.2508	0.3766	0.1774	0.2054	0.2174	0.2248	0.227	0.1584	0.1746	0.197	0.4552	0.4492	0.182	0.438	0.2162	0.142	0.1198	0.1866	0.205	0.105	0.1992	0.296	0.1592	0.1896	0.2234	0.4388	0	0.1326	0.4222	0.2412	0.0688	0.428	0.26	0.145	0.3284	0.1478	0.2256
B-10	0.22	0.2936	0.2092	0.2102	0.1982	0.253	0.1798	0.46	0.2712	0.5086	0.1868	0.3262	0.117	0.1188	0.1338	0.1592	0.2842	0.2006	0.1384	0.254	0.4966	0.4352	0.2028	0.404	0.2612	0.1774	0.17	0.1454	0.1536	0.1614	0.1576	0.3118	0.1656	0.1176	0.148	0.396	0.1326	0	0.4502	0.2492	0.1698	0.412	0.1944	0.1144	0.348	0.0872	0.1906
B-9	0.318	0.3192	0.3622	0.3902	0.4558	0.3226	0.5388	0.2162	0.2788	0.225	0.3968	0.2508	0.4128	0.4642	0.4652	0.57	0.3382	0.3372	0.403	0.382	0.1892	0.1258	0.3448	0.155	0.3472	0.5106	0.3784	0.5494	0.3826	0.3562	0.3282	0.3178	0.5612	0.472	0.4762	0.2206	0.4222	0.4502	0	0.2654	0.4396	0.193	0.4092	0.3942	0.2696	0.4612	0.3772
B-8	0.1184	0.1446	0.154	0.1712	0.25	0.1458	0.3348	0.3194	0.1152	0.3322	0.1998	0.1804	0.2012	0.246	0.2424	0.3514	0.2036	0.2152	0.217	0.2368	0.3298	0.2754	0.2064	0.2452	0.2416	0.3362	0.188	0.3306	0.2286	0.1906	0.1448	0.2986	0.316	0.2484	0.2948	0.2538	0.2412	0.2492	0.2654	0	0.259	0.2024	0.2178	0.2208	0.2038	0.2738	0.162
B-16	0.265	0.3432	0.257	0.2652	0.287	0.318	0.2604	0.4922	0.3402	0.5662	0.2752	0.397	0.1994	0.2338	0.2376	0.2526	0.198	0.1796	0.1914	0.232	0.4474	0.4792	0.1518	0.4642	0.1888	0.1732	0.137	0.2216	0.2302	0.1294	0.2186	0.2962	0.1922	0.2202	0.2506	0.458	0.0688	0.1698	0.4396	0.259	0	0.4514	0.2832	0.1684	0.306	0.1868	0.2438
B-7	0.2794	0.2026	0.3044	0.3316	0.39	0.278	0.4776	0.276	0.201	0.1558	0.3376	0.2338	0.358	0.4112	0.4122	0.5164	0.3464	0.376	0.3586	0.3956	0.2854	0.1746	0.3844	0.1404	0.3668	0.5318	0.3832	0.4998	0.3714	0.3798	0.3042	0.3588	0.4928	0.4262	0.4714	0.117	0.428	0.412	0.193	0.2024	0.4514	0	0.371	0.376	0.2906	0.4592	0.326
B-5	0.1914	0.2696	0.2358	0.2276	0.1164	0.181	0.2058	0.3096	0.2254	0.442	0.161	0.2592	0.1698	0.2372	0.2476	0.2976	0.2648	0.2096	0.1534	0.2218	0.4376	0.3456	0.1796	0.3348	0.2254	0.3282	0.2122	0.269	0.138	0.205	0.1414	0.256	0.3206	0.2382	0.269	0.3646	0.26	0.1944	0.4092	0.2178	0.2832	0.371	0	0.1284	0.3026	0.2212	0.24
B-4	0.1966	0.2776	0.1904	0.1834	0.1476	0.2114	0.18	0.3684	0.2372	0.4678	0.157	0.276	0.1308	0.1906	0.2078	0.2284	0.2374	0.163	0.1162	0.2174	0.4398	0.3678	0.1478	0.3528	0.1884	0.233	0.1344	0.2118	0.1166	0.1178	0.1256	0.241	0.2424	0.1924	0.2176	0.376	0.145	0.1144	0.3942	0.2208	0.1684	0.376	0.1284	0	0.2976	0.1398	0.19
B-3	0.2472	0.293	0.2916	0.2706	0.343	0.268	0.4078	0.2516	0.2378	0.3808	0.2618	0.2644	0.2774	0.3484	0.3406	0.445	0.1886	0.2612	0.3084	0.307	0.3094	0.3072	0.2228	0.2818	0.2344	0.4038	0.2436	0.4118	0.3276	0.26	0.247	0.2138	0.4354	0.3472	0.3858	0.2964	0.3284	0.348	0.2696	0.2038	0.306	0.2906	0.3026	0.2976	0	0.3182	0.2886
B-2	0.249	0.3264	0.2306	0.225	0.2382	0.2756	0.202	0.4562	0.3024	0.5386	0.1944	0.3614	0.1354	0.142	0.1642	0.174	0.2592	0.193	0.1518	0.26	0.522	0.4558	0.194	0.4312	0.298	0.1436	0.1618	0.141	0.1932	0.1438	0.1828	0.3056	0.1798	0.139	0.1516	0.437	0.1478	0.0872	0.4612	0.2738	0.1868	0.4592	0.2212	0.1398	0.3182	0	0.2066
B-1	0.127	0.1646	0.069	0.1254	0.2516	0.127	0.2304	0.3866	0.1674	0.4014	0.142	0.22	0.1274	0.1538	0.141	0.2458	0.319	0.2858	0.163	0.3248	0.468	0.3706	0.2542	0.3404	0.3438	0.297	0.1462	0.2494	0.1854	0.2182	0.167	0.3998	0.2596	0.144	0.1798	0.3126	0.2256	0.1906	0.3772	0.162	0.2438	0.326	0.24	0.19	0.2886	0.2066	0

## Sheet: Fig 4C
Genus Relative abundance > 1%	N-1	N-2	N-3	N-4	N-5	N-6	N-7	N-8	N-9	N-10	N-11	N-12	N-13	N-14	N-15	N-16	L-1	L-2	L-3	L-4	L-5	L-6	L-7	L-8	L-9	L-10	L-11	L-12	L-13	L-14	L-15	L-16	B-1	B-2	B-3	B-4	B-5	B-7	B-8	B-9	B-10	B-11	B-12	B-13	B-14	B-15	B-16
Acetivibrio	1.1	2.22	1.96	2.7	1.8	0.52	0.86	0.28	0.72	1.58	0.9	2.78	0.32	0.46	1.94	0.92	0.22	0.54	0.06	0.2	0.08	0.06	0.18	0.64	0.06	0.12	0.14	0.16	0.5	0.04	0.12	0.1	0.42	1.5	2.58	0.78	0.78	0.18	0.24	0.14	0.38	0.08	0.36	0.44	1.26	0.06	0.08
Akkermansia	0	0	0.02	0	0	0.04	0.04	4.66	0	0	0	0.58	0	0	0.02	0.06	0.6	0	3.46	0.04	1.5	0.96	0	3.88	0	3.16	4.78	2.88	0.04	0.6	0.96	0.34	0.06	1.04	0.42	0.24	0.02	0.02	0	5.26	0.24	0.32	0.08	6.56	0.02	0.04	0
Bacteroides	1.44	0.66	0.34	1.1	0.3	0.36	0.44	2.6	3.9	1.08	1.66	2.06	1.9	2.48	1.48	3.1	0.18	0.14	0.18	1.08	1.56	0.58	1.14	0.42	0.92	3.18	2.5	3.06	1.92	1.46	3.64	2.14	0.84	0.5	0.26	1.06	0.42	3.7	1.96	2.26	0.62	1.1	2.82	0.54	1	1.86	1.68
Blautia	0.88	6.02	4.06	11.84	1.34	5.24	1.64	1.58	3.26	1.32	2.24	1.04	1.7	1.22	3.96	4.2	14.6	5.3	10.6	17.6	16.68	11.7	8.24	3.8	12.4	7.58	8.58	14.98	5.54	12.08	18.7	11.32	2.78	8.6	19.74	9.14	6.82	5.72	6.98	12.06	7.08	11.8	5.98	2.08	2	5.8	16.52
Clostridium	3.94	5.44	6.74	14.46	14.62	18.2	1.74	7.14	7.26	4.48	4.92	4.44	4	4.22	4	5.46	8.14	3.22	2	7.08	3.84	8.74	5.96	8.3	2.98	7.86	9.48	8.3	8.2	5.32	3.78	3.58	3.04	3.88	3.7	6.28	9.84	6.34	3.5	5.56	5.78	3.4	5.34	2.1	3.16	2.78	2.34
Erysipelatoclostridium	0.88	1.04	0.98	1.84	1.08	2.1	1.88	2.52	4	1.12	1.34	2.28	1.4	2.3	4.96	1.9	7.54	0	0.16	5.56	1.84	0.98	2.4	3.04	0.56	3.14	3.86	12.06	0.28	4.02	2.3	3	0.52	0.08	1.1	2.56	1.62	3.76	3.36	4.86	2.3	3.7	2.36	0.66	1.3	0.48	3.34
Lachnoclostridium	0.76	1.26	2.6	3.88	1.4	1.56	1.1	2.4	4.14	0.9	2.24	1.72	1.28	1.1	1.38	1.92	7.24	2.54	1.66	1.76	2.56	2.06	2.2	2.18	0.84	3.3	2.76	2.02	3.26	6.94	2.38	3.92	0.6	3.42	4.2	1.54	2.28	1.76	1.7	4.22	0.6	1.24	2.64	0.98	0.98	0.6	1.12
Lactobacillus	73.88	56.1	51	19.44	55.46	47.46	64.22	37.28	17.34	63.36	45.8	51.82	52.9	43.3	47.16	41.36	33.32	71.74	61.88	39.64	46.58	43.38	48.4	51.54	53.12	23	20.18	14.2	53.76	45.74	39.3	50.68	54.32	61.24	32.78	53	46.72	24.58	42.26	19.02	61.84	57.38	25.3	64.18	63.12	61.14	56.04
Marvinbryantia	0.24	0.62	0.6	0.46	0.14	0.44	0.2	0.3	0.46	0.24	0.28	0.18	0.14	0.4	0.36	0.3	2.02	0.22	8.38	2	0.8	7.78	0.9	1.12	3.52	0.72	0.6	2.58	1.64	1.88	3.38	3.36	0.92	0.8	2.18	0.9	0.62	2.46	2.96	1.44	0.84	4.1	0.76	0.86	0.58	11	2.78
Ruminococcus	2.68	1.56	2.24	7.72	2.84	4.04	1.78	3.58	2.32	1.46	4.46	1.02	1.16	1.3	2.26	1.94	4.22	2.82	0.98	4.54	3	0.94	1.9	2.92	1.34	3.34	3.5	1.6	1.56	1.8	0.86	1.5	1.28	1.28	1.74	4.88	9.12	1.86	1.26	1.94	1.8	1.16	1.96	0.44	1.08	0.44	1.16

## Sheet: Fig 5A
	Serum 5-HT (ng/mL)																								D1			D2			D3			D4			D5			D6			D7			D8
	Group		Animal No.	5-HT
	Normal		N-7	851.41
			N-8	803.178
			N-9	704.073
			N-10	521.768
			N-11	743.276
			N-12	781.858
			N-13	456.786
			N-14	498.962
			N-15	1240.49
			N-16	554.542
	Lop		L-7	706.093
			L-8	564.339
			L-9	524.829
			L-10	427.322
			L-11	725.756
			L-12	843.265
			L-13	462.706
			L-14	598.936
			L-15	765.288
			L-16	414.821
	BBG9-1		B-7	1018.98
			B-8	1413.4
			B-9	1269.1
			B-10	1311.51
			B-11	1508.68
			B-12	1325.24
			B-13	1981.31
			B-14	1292.93
			B-15	1195.27
			B-16	927.863
					0.01
					基準点
					2.9485
					2.9485	**

## Sheet: Fig 5B
	Serum DA (pg/mL)																								D1			D2			D3			D4			D5			D6			D7			D8
	Group		Animal No.	DA
	Normal		N-7	17.5
			N-8	4.5
			N-9	5.5
			N-10	7.8
			N-11	4.1
			N-12	13.2
			N-13	3.5
			N-14	8.2
			N-15	10.8
			N-16	4.1
	Lop		L-7	16.2
			L-8	22.6
			L-9	46.1
			L-10	19
			L-11	10.4
			L-12	38.1
			L-13	37.4
			L-14	20.1
			L-15	28
			L-16	18.2
	BBG9-1		B-7	10.4
			B-9	13.8
			B-10	22
			B-11	6.4
			B-12	15.9
			B-13	55.9
			B-14	4.6
			B-15	12.4
			B-16	9.6
					0.01
					基準点
					2.9485
					2.9485	**

[truncated: 3 more sheets: Fig 5C, Fig 6, Table 1]
